# Supplementary material for: An AT-hook transcription factor promotes transcription of histone, spliced-leader, and piRNA clusters
Source: Nucleic Acids Res. 2025 Feb 13;53(4):gkaf079. doi: 10.1093/nar/gkaf079 (PMC11822377; doi:10.1093/nar/gkaf079)
Supplement: gkaf079_Supplemental_Files [file gkaf079_supplemental_files.zip]

Archive with 8 entries (8 files):
- 2_supplementary legends and captions.docx
- Supplementary_Figure_revision.pdf
- Table_S1_Revised.xlsx
- Table_S2_Revised.xlsx
- Table_S3_Final.xlsx
- Table_S4_Final.xlsx
- Table_S5.xlsx
- Table_S6_Final.xlsx
