# Supplementary material for: An AT-hook transcription factor promotes transcription of histone, spliced-leader, and piRNA clusters
Source: Nucleic Acids Res. 2025 Feb 13;53(4):gkaf079. doi: 10.1093/nar/gkaf079 (PMC11822377; doi:10.1093/nar/gkaf079)
Supplement: gkaf079_Supplemental_Files [file gkaf079_supplemental_files.zip › Table_S1_Revised.xlsx]

## Sheet: Sheet1
Supplementary Table S1: List of strains.
Allele Name	Source	Description
N2	CGC	Wild-type strain
WHY316	This study	TurboID::prde-1 (V)
JDW223	CGC (Ashley GE, et al. 2021)	wrdSi51 [mex-5p::TIR1::F2A::mTagBFP2::AID*::NLS::tbb-2 3'UTR] (II)
WHY430	This study	gfp::tev::aid::attf-6 (I); wrdSi51 [mex-5p::TIR1::F2A::mTagBFP2::AID*::NLS::tbb-2 3'UTR] (II)
WHY439	This study	gfp::tev::aid::attf-6 (I); wrdSi51 [mex-5p::TIR1::F2A::mTagBFP2::AID*::NLS::tbb-2 3'UTR] (II); mcherry:prde-1 (V)
WHY546	This study	attf-6::3xflag (I)
GOU3945	Zhu, Z, et al. 2023	gfp::his-62 (IV)
GOU3941	Zhu, Z, et al. 2023	gfp::his-48 (IV)
WHY836	This study	attf-6::3xflag (I); ATTF-6 binding site deletion_peak1 Δ (IV: 13709294 -IV:13709476)
WHY839	This study	attf-6::3xflag (I); ATTF-6 binding site deletion_peak2 Δ (IV: 14387943 -IV:14388536)
WHY1042	This study	21u-4606 endogenous promoter AT upstream of RUBY edited (IV)
WHY517	This study	21u-4606 endogenous promoter AT downstream of RUBY edited (IV)
WHY485	This study	21u-4606 endogenous promoter both-AT edited (IV)
WHY584	This study	attf-6::3xflag (I); 21u-4606 endogenous promoter both-AT edited (IV)
WHY456	This study	gfp::tev::aid::attf-6 (I); prde-1 (mj207) (V)
WHY1138	This study	gfp:prde-1 (V)
