# Supplementary material for: An AT-hook transcription factor promotes transcription of histone, spliced-leader, and piRNA clusters
Source: Nucleic Acids Res. 2025 Feb 13;53(4):gkaf079. doi: 10.1093/nar/gkaf079 (PMC11822377; doi:10.1093/nar/gkaf079)
Supplement: gkaf079_Supplemental_Files [file gkaf079_supplemental_files.zip › Table_S2_Revised.xlsx]

## Sheet: Sheet1
Supplementary Table S2: List of RNA and DNA oligonucleotides.
Name	DNA/RNA Sequence (5' to 3')	Description	Corresponding strain
WT1567	ttctcgatggcagcgaattttaaatttaaatatttaaattttcgtttttcctgcctaaatttacttgtttttcaccatttttcttgtgagtttatcaacttttcagataaaaaatg tacccatacgacgtcccaga	Sense prde-1 donor to introduce TurboID sequences PAM is mutated	WHY316
WT1568	ttgctccttcagacctgccaagtcctcatcggtgaatcgatgctcaatgttttctaaatcgtgtcctttgcgatttctgtt cttctcggcggaacgaaggg	Antisense prde-1 donor to introduce TurboID sequences	WHY316
WT836	/AltR1/rUrG rUrGrA rGrUrU rUrArU rCrArA rCrUrU rUrUrC rGrUrU rUrUrA rGrArG rCrUrA rUrGrC rU/AltR2/	prde-1 guide RNA	WHY316
WT1572	tccagtttgaccgaggaaag	Sense prde-1 genotyping paired with WT358	WHY316
WT358	ctcacaaatttcttgcacgg	Antisense prde-1 genotyping paired with WT1572	WHY316
WT1862	/AltR1/rArA rUrGrG rArCrG rArArG rArCrA rUrUrG rCrCrG rGrUrU rUrUrA rGrArG rCrUrA rUrGrC rU/AltR2/	attf-6 guide RNA N terminus	WHY430
WT1863	/5sp9/aaaatcttcaaacttggctaaaaagtgttaaaaatg agatccagtaaaggagaaga	Sense attf-6 donor integrate GFP::TEV::AID site	WHY430
WT1864	/5sp9/ttaaacttaaaactcacttcggcaatgtcttcgtccttcacgaacgccgccgcct	Antisense attf-6 donor integrate GFP::TEV::AID site. PAM is mutated	WHY430
WT1865	ctatcgcacgctttttaggc	Sense attf-6 N terminus genotyping paired with WT1867	WHY430
WT1867	cacgttgcttgttttgcatt	Antisense attf-6 N terminus genotyping paired with WT1865	WHY430
WT2218	accaaataaaacaaaacaggggaagggaatgattacttatcgtcgtcatccttgtaatccttatcgtcgtcatccttgta atccttatcgtcgtcatccttgtaatcagaggatggagggagagttgttggttttaatggga	ssdonor C-terminal attf-6::3flag	WHY546
WT2219	/AltR1/rArA rUrGrG rArCrG rArArG rArCrA rUrUrG rCrCrG rGrUrU rUrUrA rGrArG rCrUrA rUrGrC rU/AltR2/	attf-6 guide RNA C terminus	WHY546
WT2170	aaatcatcgaatcatcggaaa	Sense genotyping attf-6:GFP:3xflag paired with WT2171	WHY546
WT2171	tccttgtaatccttatcgtcgtc	Antisense genotyping attf-6:GFP:3xflag paired with WT2170	WHY546
WT2536	/AltR1/rUrA rUrGrA rGrUrU rGrCrU rGrCrU rUrUrU rUrUrU rGrUrU rUrUrA rGrArG rCrUrA rUrGrC rU/AltR2/	attf-6 binding peak 1 deletion guide RNA1	WHY836
WT2537	/AltR1/rGrA rArCrU rUrUrU rUrArU rCrUrG rArUrG rArArU rGrUrU rUrUrA rGrArG rCrUrA rUrGrC rU/AltR2/	attf-6 binding peak 1 deletion guide RNA2	WHY836
WT2534	/AltR1/rArC rGrCrC rCrArC rArUrU rGrArG rArCrC rCrCrA rGrUrU rUrUrA rGrArG rCrUrA rUrGrC rU/AltR2/	attf-6 binding peak 2 deletion guide RNA1	WHY839
WT2535	/AltR1/rArC rGrUrC rCrGrG rArUrU rUrGrG rArArC rArArG rGrUrU rUrUrA rGrArG rCrUrA rUrGrC rU/AltR2/	attf-6 binding peak 2 deletion guide RNA2	WHY839
WT2542	catcttaaatcaggaagaagtcgaaatg	Sense attf-6 binding peak 1 deletion genotyping paired with WT2544	WHY836
WT2544	gttgtgtggtagaaatatttacttccg	Antisense attf-6 binding peak 1 deletion genotyping paired with WT2544	WHY836
WT2591	gtttacgctcacaaacatggtttg	Sense attf-6 binding peak 2 deletion genotyping paired with WT2594	WHY839
WT2594	gattgtttaaattgaagcataacattttt	Antisense attf-6 binding peak 2 deletion genotyping paired with WT2591	WHY839
WT2079	/AltR1/rArA rUrArA rArCrG rUrUrG rUrArC rArCrA rUrUrA rGrUrU rUrUrA rGrArG rCrUrA rUrGrC rU/AltR2/	mutate promoter 21ur-4606 guide RNA	WHY485/WHY1042/WHY517
WT2080	cgatagtaggaccaaaatggaataaacgttgtacagcggccgcacaccgtgaaactgtcgacacgcagctcacactatctcacgtgtcacgattctcagagctcatgtatttctattagcaat	ssdonor 21u-4606 promoter both AT edited, target site is mutated to NOT1	WHY485
WT2144	cgatagtaggaccaaaatggaataaacgttgtacacattatgcacaccgtgaaactgtcgacacgcagctcacactatctcacgtgtcacgattctcagagctcatgtatttctattagcaat	ssdonor 21u-4606 promoter AT upstream edited ; PAM site mutated; SALI restriction site	WHY1042/WHY517
WT2081	cggtcattctcaggcttagg	Sense 21ur-4606 promoter edition genotyping paired with WT2082	WHY485/WHY1042/WHY517
WT2082	cggtgcctatagtgcagact	Antisense 21ur-4606 promoter edition paired with WT2081	WHY485/WHY1042/WHY517
WT380	ctcaagtgtcgtggagtcggcaa	Universal for qRT-PCR	-
WT1981	ctcaactggtgtcgtggagtcggcaattcagttgag cgaaatag	21ur-4606 qRT-PCR antisense for reverse transcription (with WT380-targeted universal sequence)	-
WT1982	acactccagctggg tcctactatcggtcta	21ur-4606 qRT-PCR sense for quantitative PCR paired with WT380	-
WT1983	ctcaactggtgtcgtggagtcggcaattcagttgag atacataa	21ur-5665 qRT-PCR antisense for reverse transcription (with WT380-targeted universal sequence)	-
WT1984	acactccagctggg tttgtacggtgcatta	21ur-5665 qRT-PCR sense for quantitative PCR paired with WT380	-
WT1985	ctcaactggtgtcgtggagtcggcaattcagttgag ttagtcaa	21ur-1496 qRT-PCR antisense for reverse transcription (with WT380-targeted universal sequence)	-
WT1986	acactccagctggg tggatgactaattttg	21ur-1496 qRT-PCR sensefor quantitative PCR paired with WT380	-
WT1339	ctcaactggtgtcgtggagtcggcaattcagttgag cacaatct	21ur-3442 qRT-PCR for reverse transcription (with WT380-targeted universal sequence)	-
WT1340	acactccagctggg tactagagtgttgaga	21ur-3442 qRT-PCR sense for quantitative PCR paired with WT380	-
WT378	ctcaactggtgtcgtggagtcggcaattcagttgag agcacgga	miR-52 qRT_PCR antisense for reverse transcription (with WT380-targeted universal sequence)	-
WT379	acactccagctgggcacccgtacatatgtt	miR-52 qRT_PCR sense for quantitative PCR paired with WT380	-
WT2076	aattggtttttctggcgctat	21ur-2675 promoter ChIP-qPCR sense	-
WT2077	tccgccaaagaggctaaata	21ur-2675 promoter ChIP-qPCR antisense	-
WT2386	gtctctgtcggaggcactct	sls-2.1 snRNA promoter ChIP-qPCR sense	-
WT2388	ataaccccagcgaagctttt	sls-2.1 snRNA promoter ChIP-qPCR antisense	-
WT2168	/56-FAM/TCTCCCCGAGAGGAGACGTTCCAA	anti-SL1 probe, Northern Blot	-
WT2216	/56-FAM/ACGGGATGGCGTGCATTCAACGTG	anti-5S rRNA probe, Northern Blot	-
3’ adapter	AppAGATCGGAAGAGCACACGTCTGAACTCCAGTCA/3ddC/	Small RNA sequencing library preparation	-
5’ adapter	rArCrArCrUrCrUrUrUrCrCrCrUrArCrArCrGrArCrGrCrUrCrUrUrCrCrGrArUrCrU	Small RNA sequencing library preparation	-
WT2154	TTTGGAACGTCTCCTCTCGG/3Cy5Sp/	DNA FISH probe-1 5sRNA cluster sls 3' CY5	-
WT2155	AATCCTGGATGTTGTAAGCT/3Cy5Sp/	DNA FISH probe-2 5sRNA cluster rrn 3' CY5	-
WT3274	/5Cy3/CAGTTCATAAGGGGGACCTT	C. elegans CHR IV piRNA cluster DNA FISH 5' CY3 probe (repeat position 14987799-15001823)	-
WT3275	caccatttttcttgtgagtttatcaacttttcagAtaaaaaATG GGTGGCGGAGGTTCT	sense amplify donor linker::prde-1 with gfp flourescent plasmid, with WT836 PAM mutated	WHY1138
WT3276	ATGTTTTCTAAATCGTGTCCTTTGCGATTTCTGTT TCCACTCCCTCCGGA	antisense amplify donor linker::prde-1 with gfp flourescent plasmid	WHY1138
WT2235	GTGCAGGGTCCGAGGT	Universal stem–loop protocol reverse primer for qRT-PCR	-
WT3342	GTCGTATCCAGTGCAGGGTCCGAGGTATTCGCACTGGATACGAC CTCCTCCTTGGGCGAT	Universal stem–loop primer sequence + H2A universal qRT-PCR antisense	-
WT3344	GCCC GCTGCCCGTGACAACAAG	H2A universal transcripts primer qRT-PCR sense	-
WT3345	GTCGTATCCAGTGCAGGGTCCGAGGTATTCGCACTGGATACGAC GGTTCCCTCAGACACG	Universal stem–loop primer sequence + H2B universal qRT-PCR antisense	-
WT3347	GCCC GTTTGATTCTTCCAGGAG	H2B universal transcripts primer qRT-PCR sense	-
WT3268	GTCGTATCCAGTGCAGGGTCCGAGGTATTCGCACTGGATACGACGAAGGTGTGATGCCAG	Universal stem–loop primer sequence + act-3 gene specific primer qRT-PCR antisense	-
WT3269	GCCCAAGAGAGGTATCCTTAC	act-3 primer qRT-PCR sense (in exon 1-2 junction)	-
