# Supplementary material for: An AT-hook transcription factor promotes transcription of histone, spliced-leader, and piRNA clusters
Source: Nucleic Acids Res. 2025 Feb 13;53(4):gkaf079. doi: 10.1093/nar/gkaf079 (PMC11822377; doi:10.1093/nar/gkaf079)
Supplement: gkaf079_Supplemental_Files [file gkaf079_supplemental_files.zip › Table_S3_Final.xlsx]

## Sheet: truboID
Supplementary Table S3. Normalized spectral counts of proteins significantly enriched from the PRDE-1 TurboID experiment.
Protein ID	Control_rep. 1 (normalized spectra)	Control_rep. 2 (normalized spectra)	TurboID::PRDE-1_rep. 1 (normalized spectra)	TurboID::PRDE-1_rep. 2 (normalized spectra)
snpc-4	0	0	28.574	18.343
attf-6	0	0	19.514	12.229
prde-1	0	0	15.332	16.305
Y53G8AR.6	0	0	13.939	10.19
hcp-1	0	0	9.757	10.19
R05F9.11	0	0	8.3631	8.1524
mdt-4	0	0	6.9693	9.1714
xpg-1	0	0	9.0601	6.1143
B0280.9	0	0	7.6662	7.1333
lea-1	0	0	4.8785	8.1524
tofu-4	0	0	6.2723	6.1143
F46F11.1	0	0	5.5754	6.1143
snpc-1	0	0	5.5754	4.0762
alfa-1	0	0	4.1816	5.0952
iff-1	0	0	4.8785	4.0762
T27F2.1	0	0	4.8785	4.0762
gsp-1	0	0	3.4846	5.0952
snpc-3	0	0	3.4846	3.0571
tag-72	0	0	3.4846	3.0571
F32B6.3	0	0	3.4846	3.0571
exo-1	0	0	2.7877	3.0571
C05D11.9	0	0	2.7877	3.0571
alg-1	0	0	2.7877	3.0571
rpn-11	0	0	3.4846	2.0381
tag-335	0	0	3.4846	2.0381
Y38F2AR.12	0	0	3.4846	2.0381
C16C10.8	0	0	3.4846	2.0381
tofu-5	0	0	2.0908	3.0571
daf-18	0	0	2.0908	3.0571
cyk-4	0	0	2.7877	2.0381
vha-16	0	0	2.7877	2.0381
D1007.4	0	0	2.7877	2.0381
gss-1	0	0	2.7877	2.0381
htp-2	0	0	2.7877	2.0381
vps-41	0	0	2.7877	2.0381
Y17G7B.1	0	0	2.7877	2.0381
T20B12.7	0	0	2.0908	2.0381
pix-1	0	0	2.0908	2.0381
rap-1	0	0	2.0908	2.0381
wht-7	0	0	2.0908	2.0381
C37A2.7	0	0	2.0908	2.0381
F10E9.5	0	0	2.0908	2.0381
xrn-1	1.2808	1.0942	35.543	31.59
hsr-9	1.2808	0	16.726	18.343
mog-4	1.2808	1.0942	27.877	26.495
pgl-1	2.5616	0	28.574	22.419
M01G5.1	0	1.0942	10.454	7.1333
ppm-1.d	1.2808	0	8.3631	9.1714
T07C4.3	0	1.0942	6.2723	6.1143
D2005.4	0	1.0942	5.5754	5.0952
usp-48	2.5616	2.1885	22.302	20.381
acin-1	0	1.0942	5.5754	4.0762
K07H8.10	12.808	10.942	91.994	101.9
uad-2	0	0	4.1816	2.0381
