# Supplementary material for: An AT-hook transcription factor promotes transcription of histone, spliced-leader, and piRNA clusters
Source: Nucleic Acids Res. 2025 Feb 13;53(4):gkaf079. doi: 10.1093/nar/gkaf079 (PMC11822377; doi:10.1093/nar/gkaf079)
Supplement: gkaf079_Supplemental_Files [file gkaf079_supplemental_files.zip › Table_S4_Final.xlsx]

## Sheet: protein coding gene (mRNA)
Supplementary Table S4: mRNA levels in control and ATTF-6 depletion strains.
Gene_ID	Sequence ID	control_rep.1	control_rep.2	attf-6 depletion_rep.1	attf-6 depletion_rep.2
WBGene00306081	T21G5.12	37	47	46	85
WBGene00306080	Y71F9AM.11	1	0	2	0
WBGene00306076	Y53C10A.25	0	0	0	0
WBGene00306070	W02A2.12	79	64	15	21
WBGene00306014	Y54F10BM.23	0	0	0	2
WBGene00306013	Y54F10BM.22	28	26	31	23
WBGene00306012	Y54F10BM.21	8	31	15	24
WBGene00306005	Y39A3B.8	8	2	9	12
WBGene00306004	Y39A1A.31	2	6	0	0
WBGene00306003	W04B5.8	42	44	56	53
WBGene00306002	T24C4.10	72	68	115	124
WBGene00306001	T16G12.13	290	253	67	51
WBGene00305999	T12A2.21	27	51	2	0
WBGene00305998	R148.8	1	0	0	0
WBGene00305997	cTel54X.2	0	1	0	0
WBGene00305994	H04J21.4	0	0	4	3
WBGene00305993	H04D03.7	15	14	25	27
WBGene00305992	E02H9.13	6.5	4	6.5	20.5
WBGene00305970	C09E7.11	12	4	0	0
WBGene00305173	H12C20.7	51	37	26	40
WBGene00305159	Y38E10A.35	0	0	0	3
WBGene00305158	Y16E11A.4	41	39	30	39
WBGene00305157	T24H7.9	0	0	0	0
WBGene00305132	T10D4.19	0	1	4	0
WBGene00305131	F54H12.10	10	15	44	55
WBGene00305130	F49C5.16	1	1	0	0
WBGene00305114	F43C11.16	0	0	0	0
WBGene00305113	F36H5.18	2	0	5	0
WBGene00305112	F22E5.23	8	0	0	4
WBGene00305111	F22E5.22	2	0	0	0
WBGene00305110	F08D12.15	0	5	0	0
WBGene00305104	C46F9.6	6	5	3	6
WBGene00305102	C46F9.5	1	0	0	10
WBGene00305095	C31C9.9	17.33	22.33	2	9
WBGene00305093	C16C8.27	5	4	6	8
WBGene00305092	C16C8.25	23	18	30	21
WBGene00305091	C16C8.26	2.11	2.06	1.12	0.12
WBGene00305086	B0252.11	1	2	51	45
WBGene00305069	Y80D4G.2	0	0	0	0
WBGene00305067	F10C5.3	22	37	16	33
WBGene00305066	Y55B1BR.8	0	0	5	7
WBGene00305050	Y92H12BL.7	367	410	92	187
WBGene00305049	Y53C10A.24	58	67	121	224
WBGene00305048	M01G12.16	0	0	0	0.5
WBGene00305047	M01G12.15	2	0	1	0
WBGene00305018	K07A1.21	85	113	173	148
WBGene00304996	F55A12.18	3	3	3	5
WBGene00304992	F35C12.7	119	99	126	117
WBGene00304985	D1081.20	0	3	3	0
WBGene00304981	D1081.19	8	16	44	46
WBGene00304930	Y50E8A.22	0	0	2	0
WBGene00304908	F20D1.22	61	61	44	68
WBGene00304907	C03B1.17	1	0	0	0
WBGene00304901	C04F6.9	1	0	0	0
WBGene00304895	F52G3.8	33	40	4	3
WBGene00304826	Y59E1A.4	2	0	29	42
WBGene00304825	Y41G9A.17	3	5	0	5
WBGene00304824	Y7A5A.25	4	13	9	2
WBGene00304823	Y7A5A.24	0	0	0	0
WBGene00304822	T14G8.6	19	3	10	7
WBGene00304820	R193.6	0	6	4	7
WBGene00304819	R160.13	0	0	0	0
WBGene00304818	R160.14	0	0	0	1
WBGene00304817	R160.12	0	1	0	0
WBGene00304816	R11G1.11	1	6	1	0
WBGene00304814	F07G6.12	0	0	0	0
WBGene00304812	ZK380.6	1076.37	1031.53	2226.8	1686.75
WBGene00304811	E02D9.3	170	194	119	175
WBGene00304808	F47E1.20	10	0	0	8
WBGene00304806	F41G4.13	26.5	42	39.5	68.5
WBGene00304797	F31B9.7	2	0	0	0
WBGene00304794	H40L08.9	3	0	4	10
WBGene00304793	H03G16.7	17	11	16	20
WBGene00304792	Y71F9AL.25	18	33	3	3
WBGene00304791	Y62H9A.16	10	6	6	9
WBGene00304790	ZC53.22	5	5	5	20
WBGene00304788	C52B9.19	13	10	45	41
WBGene00304787	C49F8.15	26	24	16	23
WBGene00304786	C36C9.12	0	0	0	1
WBGene00304785	C36C9.11	1	1.5	0.5	0
WBGene00304783	C31E10.11	8	16	33	16
WBGene00304782	C23F12.9	7	7	0	19
WBGene00304775	Y38E10A.34	2	4	0	2
WBGene00304237	F39B3.7	2	9	3	15
WBGene00304220	F53G2.13	4	4	11	12
WBGene00304215	F17A2.16	1.25	12.06	0	2
WBGene00304203	D1086.21	4	1	3	10
WBGene00304201	T07H8.11	17	6	15	8
WBGene00304195	M163.22	0	0	0	0
WBGene00304194	M163.21	0	0	0	0
WBGene00304181	F38B7.17	0	0	0	0
WBGene00304175	C37E2.10	0	0	0	0
WBGene00304173	F07E5.13	40	33	3	11
WBGene00303425	R02E12.12	17	13	3	11
WBGene00303423	F10D7.11	9	2	1	9
WBGene00303421	F20D6.15	0	0	0	0
WBGene00303398	F46H5.11	1	0	2	0
WBGene00303378	Y61B8B.3	0	0	0	0
WBGene00303370	Y59A8A.8	5	5	0	2
WBGene00303369	Y49F6B.20	14	13	2	0
WBGene00303368	Y49F6B.19	0	1	0	3
WBGene00303367	Y49F6A.12	0	0	3	1
WBGene00303366	Y49F6A.11	13	6	0	7
WBGene00303365	M151.10	39	48	0	6
WBGene00303364	Y14H12A.5	8	12	10	33
WBGene00303362	C27D6.15	0	0	0	0
WBGene00303359	ZK177.12	0	0	8	3
WBGene00303233	D1014.13	54	38	80.17	65
WBGene00303231	C53A3.4	14	13	50	25
WBGene00303208	Y71H2AM.29	204	233	200	162
WBGene00303105	R07E5.19	7	5	0	2
WBGene00303104	ZC328.8	0	0	0	0
WBGene00303103	W02D3.13	0	0	0	0
WBGene00303102	T19D2.13	0	0	0	0
WBGene00303101	F20B6.10	0	0	0	0
WBGene00303100	ZK856.19	0	0	0	0
WBGene00303099	ZK617.26	0	0	0	0
WBGene00303098	ZK377.15	0	0	0	0
WBGene00303097	Y92H12BL.6	0	0	0	0
WBGene00303096	Y75B8A.63	0	0	0	0
WBGene00303095	Y71H2AL.4	0	0	0	0
WBGene00303094	Y71G12A.5	0	0	0	0
WBGene00303093	Y55B1BL.2	0	0	0	0
WBGene00303092	Y54F10AM.15	0	0	0	0
WBGene00303091	Y50D4C.12	71	102	17	28
WBGene00303090	Y47D9A.7	0	0	0	0
WBGene00303089	Y46G5A.47	2	1	1	3
WBGene00303088	Y44E3A.7	0	0	0	0
WBGene00303087	Y39G8B.13	0	0	0	0
WBGene00303086	Y37D8A.29	0	0	0	0
WBGene00303085	Y32F6B.9	0	0	0	0
WBGene00303083	T28F3.11	0	0	0	0
WBGene00303082	T24D1.7	0	0	0	0
WBGene00303081	T23F2.13	10	11	11	13
WBGene00303080	T14B4.20	0	0	0	0
WBGene00303079	T09F3.7	0	0	0	0
WBGene00303078	T06D10.8	0	0	0	0
WBGene00303077	T05A8.11	0	0	0	0
WBGene00303076	T04H1.13	0	0	0	0
WBGene00303075	T04C10.11	0	0	0	0
WBGene00303074	T03G6.7	0	0	0	0
WBGene00303073	R12B2.13	0	0	0	0
WBGene00303072	R10E9.4	0	0	0	0
WBGene00303071	M176.16	0	0	0	0
WBGene00303070	C53H9.4	0	0	0	0
WBGene00303069	K11D12.14	0	0	0	0
WBGene00303068	K08F8.15	0	0	0	0
WBGene00303067	K01D12.20	0	0	0	0
WBGene00303066	H40L08.8	0	0	0	0
WBGene00303065	H03A11.13	0	0	0	0
WBGene00303064	F59A6.13	0	0	0	0
WBGene00303063	T06E8.8	0	0	0	0
WBGene00303062	F55A4.13	0	0	0	0
WBGene00303061	F52H3.11	0	0	0	0
WBGene00303060	F52G3.7	0	0	0	0
WBGene00303059	F48F5.8	0	0	0	0
WBGene00303058	F47G4.14	0	0	0	0
WBGene00303057	F33D11.17	0	0	0	0
WBGene00303056	F27D4.12	0	0	0	0
WBGene00303055	F13G3.15	0	0	0	0
WBGene00303054	F44E5.17	0	0	0	0
WBGene00303053	F08C6.18	0	0	0	0
WBGene00303052	F08B12.11	1	2	5	0
WBGene00303051	F01E11.20	0	0	0	0
WBGene00303050	C56G2.22	0	0	0	0
WBGene00303049	C55C3.73	0	0	0	0
WBGene00303048	F55C5.17	0	0	0	0
WBGene00303047	C49F8.14	0	0	0	0
WBGene00303046	C48A7.16	6	9	3	4
WBGene00303045	C43H6.12	0	0	0	0
WBGene00303044	C34D10.5	0	0	0	0
WBGene00303043	C28D4.18	0	0	0	0
WBGene00303042	C26H9A.4	0	0	0	0
WBGene00303041	C14C10.10	0	0	0	0
WBGene00303040	C13G3.12	0	0	0	0
WBGene00303039	C13F10.8	0	0	0	0
WBGene00303038	C09E10.3	0	0	0	0
WBGene00303037	C09E8.6	0	0	0	0
WBGene00303036	C08B6.18	0	0	0	0
WBGene00303035	C07G2.5	0	0	0	0
WBGene00303034	C02C6.14	0	0	0	0
WBGene00303033	B0361.14	0	0	0	0
WBGene00303032	B0041.12	0	0	0	0
WBGene00303031	B0035.22	0	0	0	0
WBGene00303030	C25A1.20	255	327	116	145
WBGene00303028	F45H11.11	0	0	0	0
WBGene00303026	T20D3.14	164	137	70	55
WBGene00303024	H40L08.7	0	0	0	0
WBGene00303023	K07F5.22	0	0	0	0
WBGene00303021	F02A9.10	4663	4873	3415	3549
WBGene00303019	Y70G10A.4	0	2	0	0
WBGene00303015	F20C5.11	63	95	117	76
WBGene00303013	T04H1.12	7	7	2	10
WBGene00303011	F17C11.26	1215	1279	1933	2002
WBGene00303009	ZC410.10	381	391	147	146
WBGene00303007	Y57G11C.1147	0	0	0	0
WBGene00303005	C34E10.12	0	0	0	0
WBGene00303002	Y48E1B.17	0	0	0	0
WBGene00303000	C37C3.18	524	527	330	406
WBGene00302998	F53G2.12	226	156	108	159
WBGene00302995	H06H21.37	355	368	98	145
WBGene00302993	T14B4.19	2	0	0	3
WBGene00302991	C24G6.13	178	206	84	153
WBGene00302986	Y37E11AM.4	337	361	243	312
WBGene00302984	Y51H7C.41	5	6	0	4
WBGene00302982	W02H5.19	269	363	115	150
WBGene00302980	F53E2.2	10252	11002.5	5057	6626
WBGene00302978	C42C1.19	531	596	210	314
WBGene00302976	F49E8.8	13	21	9	1
WBGene00302974	Y65B4BM.3	82	123	72	112
WBGene00302971	F59E12.17	21	39	14	20
WBGene00302968	Y62E10A.24	3	5	5	4
WBGene00302964	Y62E10A.23	0	3	0	0
WBGene00284867	T22B7.22	3	3	2	0
WBGene00284855	C04C11.25	30	40	21	21
WBGene00284854	Y95D11A.5	14.5	21	52.5	45.25
WBGene00284853	C32E8.13	2	3	3	1
WBGene00284851	F28A10.13	11	17	12	7
WBGene00284850	Y46B2A.4	37	33	37	40
WBGene00284849	C03A3.9	9	6	5	6
WBGene00284848	M02E1.4	6	3	5	8
WBGene00284847	F54D8.10	201	192	224	259
WBGene00284846	ZC262.13	39	33	83	48
WBGene00284845	Y71F9AR.10	2	0	0	2
WBGene00284844	H38K22.9	26	9	11	33
WBGene00271832	Y60C6A.3	0	0	1	2
WBGene00271830	W09G10.9	58.5	51	23	25.5
WBGene00271827	T19H12.15	22	28	25	37
WBGene00271824	R03H10.11	26	33	0	0
WBGene00271822	F11G11.15	19	25	30	15
WBGene00271821	T28C12.15	23	2	8	18
WBGene00271819	F10C1.23	22	35.5	21.5	76
WBGene00271818	K05F1.14	17	23	10	38
WBGene00271817	F55C12.19	4	9	0	13
WBGene00271816	R02F11.12	0	0	0	0
WBGene00271815	K04A8.21	0	0	7	4
WBGene00271812	F58F12.12	7	12	0	1
WBGene00271810	C27H5.12	4	6	0	0
WBGene00271808	F21C10.19	0	0	0	1
WBGene00271807	F19F10.14	0	3	0	0
WBGene00271806	ZK938.12	12	13	2	2
WBGene00271804	F11D11.22	1.5	0.5	0	0
WBGene00271803	C09G5.14	5	17	1	0
WBGene00271798	F54D5.24	0	2	0	0
WBGene00271797	E02C12.19	0	0	0	0
WBGene00271796	C54F6.20	11	9	9	11
WBGene00271795	Y46C8AM.1	9	14	15	19
WBGene00271789	K01G12.22	0	2	1	3
WBGene00271788	M01H9.10	12	15	19	27
WBGene00271780	F11A6.16	0	3	0	0
WBGene00271779	C35E7.12	4	8	27	17
WBGene00271778	T01A4.9	11	10	2	5
WBGene00271777	Y48G8AR.8	1	0	1	1
WBGene00271776	F53G12.18	0	0	0	0
WBGene00271775	EGAP1.5	36	52	123	68
WBGene00271774	R02F2.10	18	26	24	45
WBGene00271744	K09F6.15	192	165	143	232
WBGene00271715	B0244.17	51	51	43	62
WBGene00271707	ZK105.14	0	0	0	0
WBGene00271706	D2089.8	127	168	45	53
WBGene00271703	ZK1010.12	0	1	1	0
WBGene00271701	F10D7.10	33	17	36	23
WBGene00271694	T10E9.14	288	234	126	134
WBGene00271657	Y38E10A.33	4	5	0	9
WBGene00271606	F22F4.9	31	27	38	32
WBGene00271605	H05L14.3	8	2	5	8
WBGene00271577	B0244.16	12	5	3	2
WBGene00271567	T28F4.8	37	28	21	29
WBGene00271444	T04C12.33	6	9	14	30
WBGene00271437	F10D2.16	3	0	2	3
WBGene00271415	T05A7.13	11	9	0	2
WBGene00271414	T05A7.12	0	11	0	2
WBGene00270322	C17G10.13	1025	1121	254	297
WBGene00270321	Y41C4A.32	162	231	313	293
WBGene00270320	F27D9.13	8	12	15	28
WBGene00270319	F26A1.19	0	0	0	0
WBGene00270318	F26G1.15	10	12	25	17
WBGene00270309	K05F1.13	0	0	3	2
WBGene00270303	T28D9.16	2	1	0	0
WBGene00270293	F36H5.17	10	13	1	0
WBGene00270290	ZK938.11	6	19	1	0
WBGene00269438	Y56A3A.41	5	15	21	12
WBGene00269437	Y47D7A.19	0	5	0	0
WBGene00269435	T27C10.9	0	0	0	0
WBGene00269434	T17A3.13	86	80	147	120
WBGene00269433	T16G12.12	2	10	1	4
WBGene00269432	ZC132.11	5	2	6	1.67
WBGene00269431	T16A1.10	17	14	1	0
WBGene00269429	H43I07.4	20.33	8.5	11.5	14
WBGene00269425	C49G7.13	2	1	3	8
WBGene00269424	K09D9.14	0	0	0	0
WBGene00269422	T01H10.11	0	0	0	0
WBGene00269421	R06F6.14	40	55	59	66
WBGene00269394	F59H6.15	26	20	43	49
WBGene00269392	F54F7.14	8	6	0	8
WBGene00269391	F54F2.14	0	0	0	0
WBGene00269389	C08F1.12	8	8	0	1
WBGene00269388	F45C12.17	24	22	0	1
WBGene00269387	F39E9.27	2	0	1	7
WBGene00269385	F41F3.9	2	0	0	4
WBGene00269382	F33D11.16	6	9	35	12
WBGene00269381	F08F8.11	0	2	2	5
WBGene00269379	C30B5.17	25	17	46	37
WBGene00269378	C07G3.15	6	5	4	0
WBGene00269373	M01D1.12	6	13	1	0
WBGene00269355	T28A11.25	26	19	20	13
WBGene00269352	K08D9.10	0	0	0	0
WBGene00269332	Y39F10A.6	0	0	0	0
WBGene00268216	F49B2.9	24	27	4	13
WBGene00268215	C49F5.13	1	3	1	0
WBGene00268213	C17B7.15	2	1	7	7
WBGene00268206	F54E2.9	3	1	2	3
WBGene00268199	C45H4.21	0	0	1	0
WBGene00268198	F22F7.12	0	0	0	0
WBGene00268197	Y40B10A.11	1	1	11	9
WBGene00268196	F59A7.14	5	2	7	12
WBGene00268194	F36H9.10	0	0	0	0
WBGene00255733	T02B11.13	0	1	0	0
WBGene00255732	T02B11.12	0	0	0	0
WBGene00255731	T02B11.11	0	0	0	0
WBGene00255729	R11G11.16	0	0	0	0
WBGene00255714	B0511.19	543	532	94	98
WBGene00255704	B0348.10	1	0	5	0
WBGene00255702	C06A12.19	3	1	0	2
WBGene00255611	Y116A8C.470	0	0	0	1
WBGene00255607	F22H10.11	0	0	0	0
WBGene00255605	T23B3.8	2	2	0	1
WBGene00255600	F54H5.14	41	42	39	41
WBGene00255598	BE0003N10.6	103	205	60	65
WBGene00255597	Y82E9BR.32	0	0	0	2
WBGene00255595	D1046.18	0	0	0	0
WBGene00255594	Y48G1BL.8	20	17.67	5.5	2
WBGene00255553	Y51H4A.941	0	0	0	0
WBGene00255550	W03D8.14	6	5	0	0
WBGene00255546	M199.136	0	0	0	0
WBGene00255545	M199.135	0	0	0	0
WBGene00255469	C25G4.17	1	5	5	2
WBGene00255457	F23C8.14	5	7	9	5
WBGene00255420	Y51F10.15	0	0	1	3
WBGene00255375	F08B4.8	588	647	583	822
WBGene00249817	F42G8.19	20	12	33	31
WBGene00249815	F20D12.12	87	102	68	52
WBGene00236809	ZK993.5	1	3	0	2
WBGene00236808	C54G6.8	4	1	8	5
WBGene00236806	D2024.18	0	0	1	1
WBGene00236789	Y18H1A.18	3	4	7	15
WBGene00236786	C17H12.37	10	6	3	5
WBGene00235391	F38A5.22	42	50	29	67
WBGene00235390	F56A6.8	0	0	0	1
WBGene00235388	W04C9.9	0	0	6	9
WBGene00235383	ZK616.65	64.5	45	105	202
WBGene00235380	C24D10.49	6	1	0	0
WBGene00235374	R11E3.19	27	18	11	0
WBGene00235371	F30B5.11	0	0	0	0
WBGene00235368	F49F1.18	30	25	0	0
WBGene00235367	F49F1.17	11	21.17	13.33	19.17
WBGene00235365	F49F1.15	10	8	0	0
WBGene00235364	F49F1.4	1	2	0	0
WBGene00235363	F49F1.2	0.67	0	0	0
WBGene00235361	F56D6.23	3	8	10	6
WBGene00235359	F56D6.22	38	32	80	48
WBGene00235358	F56D6.21	1	0	0	0
WBGene00235354	ZK250.14	9	16	28	27
WBGene00235352	ZK250.13	35	68	152	77
WBGene00235351	C32B5.18	0	5	0	0
WBGene00235350	Y54G2A.77	0	1	3	4
WBGene00235343	Y69A2AR.51	1	0	2	1
WBGene00235342	Y69A2AR.50	3	1	0	3
WBGene00235340	C45G7.13	70	104	143	212
WBGene00235339	F14F8.15	0	0	2	3
WBGene00235336	C54F6.19	0	0	0	0
WBGene00235335	R02D5.24	6	11	6	7
WBGene00235333	C24H12.18	0	1	0	1
WBGene00235332	K04A8.20	6	9	27	22
WBGene00235330	F21C10.18	19	36	38	46
WBGene00235329	F37B4.15	0	0	0	0
WBGene00235328	T06E4.21	9	0	2	10
WBGene00235327	T02B11.10	0	0	0	0
WBGene00235326	F22F7.11	0	4	3	3
WBGene00235325	C08D8.7	22	14	12	14
WBGene00235324	F10G2.10	0	0	0	3
WBGene00235322	F32F2.4	2	0	6	3
WBGene00235321	Y73C8B.9	7	3	3	0
WBGene00235320	R02F11.11	0	0	2	2
WBGene00235317	K04A8.19	0	0	0	0
WBGene00235316	B0222.15	3	0	0	13
WBGene00235315	Y50D4A.10	59	42	108	76
WBGene00235313	C25E10.17	12	11	23	8
WBGene00235312	F28A12.10	1	0	3	8
WBGene00235311	Y57E12B.11	0	0	0	0
WBGene00235310	R02D1.2	85	103	60	62
WBGene00235308	C37C3.17	1	1	2	2
WBGene00235305	Y116A8C.469	1	5	20	20
WBGene00235304	Y116A8C.468	13	5	5	21
WBGene00235303	T13A10.64	0	0	0	0
WBGene00235302	C07C7.3	0	0	2	0
WBGene00235301	B0513.90	11	17	0	1
WBGene00235300	T06A10.107	25	45	58	52
WBGene00235298	F19B6.10	0	0	0	0
WBGene00235297	F56D6.20	35	54	81	60
WBGene00235296	C07G1.15	3	0	6	14
WBGene00235295	C42D4.19	3	0	1	11
WBGene00235294	Y69A2AR.47	2	1	11	7
WBGene00235293	F56D6.19	19	25	103	70
WBGene00235291	C01G5.25	29	32	35	27
WBGene00235290	Y59H11AR.10	3	3	19	17
WBGene00235289	Y73B6BL.289	0	3	1	1
WBGene00235288	Y69A2AR.46	8	7	8	14
WBGene00235287	Y55F3C.17	3	4	7	8
WBGene00235285	F56D6.18	5	6	19	15
WBGene00235284	T12G3.11	2	3	5	6
WBGene00235283	Y55F3BL.6	4	3	1	2
WBGene00235282	F17E9.18	6	4	0	0
WBGene00235280	F42A9.17	13	10	25	35
WBGene00235279	Y67D8C.22	11	15	9	10
WBGene00235277	T04C4.3	1	3	1	1
WBGene00235275	T09A12.8	1	9	4	9
WBGene00235274	C54E4.12	18	14	25	40
WBGene00235273	T11F8.12	6	8	3	12
WBGene00235271	C49C8.8	0	2	1	3
WBGene00235269	F59E12.15	5.5	5	8	7
WBGene00235268	Y54G2A.76	29	35	34	25
WBGene00235267	Y77E11A.23	47	74	0	3
WBGene00235264	M04G7.5	7	0	0	0
WBGene00235263	Y66H1A.8	0	2.5	0	0
WBGene00235262	T05C7.9	3	10	1	3
WBGene00235261	T05C7.8	2	11	0	0
WBGene00235260	T05C7.7	2	1.5	4	0
WBGene00235258	T05C7.5	1	11	1	2
WBGene00235257	T05C7.4	0	2	0	1
WBGene00235256	Y54G11A.19	108	58	9	25
WBGene00235254	F49D11.14	9	8	23	29
WBGene00235165	Y47D7A.18	23	18	2	0
WBGene00235164	K09F6.13	18	18	51	37
WBGene00235158	Y37E3.30	38	32	9	13
WBGene00235134	R07H5.16	10.38	5.12	5	6.5
WBGene00235133	T26H5.14	1	4	15	3
WBGene00235132	ZK792.12	0	0	0	3
WBGene00235129	ZC518.8	3	9	8	15
WBGene00235120	R105.5	0	0	0	0
WBGene00235118	K04A8.18	0	0	0	0
WBGene00235117	Y19D10B.8	0	0	0	0
WBGene00235116	C03G6.21	0	0	0	0
WBGene00235115	F47C12.13	2	4	0	0
WBGene00235114	ZK105.13	13	16	22	37
WBGene00235113	ZK105.12	3	0	4	1
WBGene00235112	T23B5.6	8.5	5	51.5	44.5
WBGene00235110	T14G12.12	0	0	0	0
WBGene00235102	Y54G2A.75	1348	1368	1038	1059
WBGene00235095	B0035.21	7	3	2	8
WBGene00235094	K08D9.9	130	110	108	88
WBGene00235093	C54F6.18	3	0	0	6
WBGene00235092	C54F6.17	0	0	0	0
WBGene00235081	W06G6.21	1	2	0	0.5
WBGene00220261	ZC434.10	8	16	11	16
WBGene00220259	ZK418.13	74	79	137	207
WBGene00220258	C50C3.19	12	21	6	23
WBGene00220257	C02H6.3	5	0	2	5
WBGene00220254	Y105C5A.1285	0	6	0	1
WBGene00220253	C05A2.4	17	15	3	8
WBGene00220250	C09B9.85	8	19	35	81
WBGene00219796	C03D6.9	19	27	2	1
WBGene00219750	Y38C1AA.19	8	0	5	4
WBGene00219547	T06A10.106	5	7	16	27
WBGene00219544	C17G1.14	2	0	1	1
WBGene00219498	Y106G6E.8	5	6	16	43.33
WBGene00219493	C18D4.12	6	6	6	5
WBGene00219491	Y53F4B.62	14	11	7	3
WBGene00219489	C10C6.13	1	3	1	1
WBGene00219478	Y105C5B.1418	0	0	0	1
WBGene00219476	D1046.16	0	1	1	1
WBGene00219460	K09H9.9	10	12	11	21
WBGene00219458	H21P03.10	2	0	0	3
WBGene00219456	ZK822.10	13	10	1	17
WBGene00219455	Y43F8B.29	2	0	1	3
WBGene00219454	C26H9A.3	3.5	3	30	21.5
WBGene00219452	F21D9.11	10	9	0	0
WBGene00219451	F52D2.12	878	873	121	248
WBGene00219450	F53B6.13	8	14.5	4.17	6
WBGene00219449	Y38A10A.11	3	2	1	3
WBGene00219447	C06H5.14	0	0	0	0
WBGene00219446	C06H5.13	1	0	0	0
WBGene00219445	C06H5.12	0	0	0	0
WBGene00219443	Y57G11C.1144	4	7	3	0
WBGene00219437	C50A2.7	2	0	0	0
WBGene00219436	C49H3.16	27	18	22	21
WBGene00219434	F54D5.23	2	2	0	2
WBGene00219425	Y54G2A.73	815	669	314	489
WBGene00219424	Y54G2A.72	1	0.5	0	0
WBGene00219423	C23H5.15	46	29	89	86
WBGene00219422	Y52B11A.20	6	11	1	5
WBGene00219421	Y66D12A.30	0	0	0	1
WBGene00219420	T19C4.24	12	7	19	16
WBGene00219418	F44D12.19	0	0	4	1
WBGene00219414	F14H3.15	3	0	0	4
WBGene00219413	Y38F2AL.12	44	71	17	34
WBGene00219412	ZK381.62	1	0	0	0
WBGene00219411	T14G12.11	2	8	2	0
WBGene00219410	C04C3.14	2	14	12	18
WBGene00219399	Y55F3AM.21	36	32	14	31
WBGene00219395	M199.134	5	0	16	10
WBGene00219394	Y48A6C.8	0	0	0	0
WBGene00219383	Y61B8A.6	0	0	0	0
WBGene00219381	C47A10.16	0	0	0	0
WBGene00219378	F43G6.17	6.67	9.67	25.67	16.08
WBGene00219376	C28G1.10	43	91	75	78
WBGene00219375	C02B8.12	22	28	32	34
WBGene00219373	F01E11.18	38	25	18	22
WBGene00219371	C03G5.14	0	0	0	0
WBGene00219370	ZK262.20	0	0	0	0
WBGene00219369	R160.10	3	5	6	10
WBGene00219368	F14H12.17	3	0	0	0
WBGene00219362	ZK470.14	24	23	25	13
WBGene00219351	Y7A5A.20	0	0	0	0
WBGene00219337	T16G1.18	6	8	6	0
WBGene00219332	Y116A8C.467	1	3.5	18.33	17.83
WBGene00219330	F18E2.15	2	2	1	1
WBGene00219329	K02D10.8	33	19	38	52
WBGene00219327	ZK822.9	0	1	2	1
WBGene00219326	F36D3.16	95	121	177	211
WBGene00219325	F17C11.22	5	3	22	14
WBGene00219324	F47B8.18	0	0	0	0
WBGene00219322	C33C12.12	26	11	52	52
WBGene00219319	H25P06.5	20	21	4	8
WBGene00219318	R08A2.9	0	1	0	0
WBGene00219317	F31E3.12	24	8	9	2
WBGene00219316	F21A3.11	235	220	498	416
WBGene00219315	F07E5.12	36	27	10	21
WBGene00219314	C05B5.17	0	0	0	3
WBGene00219313	C17E4.20	412	516	66	91
WBGene00219310	C17E4.19	6	6	0	5
WBGene00219309	F26F2.13	0	1	1	1
WBGene00219308	W06G6.20	11	7	76	49
WBGene00219302	Y43F8B.28	2	20	13	15
WBGene00219301	C44C10.15	0	1	0	0
WBGene00219300	W10G6.6	5	8	3	5
WBGene00219299	C01G12.16	6	5	16	12
WBGene00219298	F55H2.8	1	0	1	0
WBGene00219297	T23F11.11	11	4	2	9
WBGene00219296	C54C6.11	15	25	16	24
WBGene00219295	C34C12.12	2	5	7	1
WBGene00219294	F43G6.16	7	2	8	8
WBGene00219293	B0334.20	2	0	1	0
WBGene00219291	F35H8.12	0	0	0	0
WBGene00219290	AH6.17	0	0	0	0
WBGene00219289	T05C12.15	36	38	19	26
WBGene00219288	Y87G2A.25	8	24	11	13
WBGene00219287	F36D1.23	12	13	8	13
WBGene00219286	C04F12.16	51	47	72	68
WBGene00219285	K07A1.20	4	6	4	5
WBGene00219284	C41G7.15	1	3	0	0
WBGene00219283	F55H12.7	1	12	16	13
WBGene00219282	F43G9.21	1	1	1	0
WBGene00219281	K10D3.8	3	0	0	0
WBGene00219280	C05B5.16	1	0	0	0
WBGene00219278	R09A8.9	26.5	43	5	8
WBGene00219275	Y39G10AR.32	444	495	108	54
WBGene00219274	T25G12.13	26	20.67	11	24
WBGene00219272	C17C3.24	1	0	0	0
WBGene00219271	F36H5.14	7	18	22	28
WBGene00219244	Y51H4A.938	1.5	0.5	1	7
WBGene00219243	T23G4.127	1	3	1	3
WBGene00219241	Y116A8A.150	49	54	12	26
WBGene00219239	K05F6.14	5	6	3	2
WBGene00219236	K03B4.9	11	19	21	8
WBGene00219235	K03B4.8	0	0	0	0
WBGene00219234	B0511.17	2	0	9	16
WBGene00219218	Y73B6BL.288	102	113	15	41
WBGene00219217	C08F8.15	13	22	0	0
WBGene00219216	K08D10.14	129	142	129	209
WBGene00219214	T10B9.14	0	0	0	1
WBGene00219212	K10G4.16	0	0	2.5	0
WBGene00219210	Y37H2A.18	90	49	31	64
WBGene00219209	F29F11.20	11	5	4	3
WBGene00219208	B0365.9	75	83	87	72
WBGene00219207	C01F6.14	50	51	40	42
WBGene00219206	W05H12.4	3.5	15	12.5	16
WBGene00219205	R03D7.15	2	2	3.17	5.67
WBGene00206538	C09G5.13	1	9	3	0
WBGene00206537	Y71H9A.10	0	0	0	0
WBGene00206535	M162.15	0	1	0	1
WBGene00206534	C31A11.13	0	0	0	0
WBGene00206533	C30A5.16	2	4	0	5
WBGene00206532	F11A6.15	8	21	14	31
WBGene00206530	Y52B11A.19	32	48.5	14	14
WBGene00206529	C04A2.15	5	6	2	6
WBGene00206528	Y53H1A.7	2	6	2	1
WBGene00206527	T27A8.7	0	1	1	0
WBGene00206525	R74.10	43	38	76	98
WBGene00206524	C54E10.11	2	10	7	3
WBGene00206523	C54E10.10	0	0	0	0
WBGene00206522	F14D2.19	42	75	112	61
WBGene00206521	T02G5.15	39.43	38	7.12	15.11
WBGene00206520	ZK897.10	0	0	0	0
WBGene00206519	F36H5.13	44	32	0	3
WBGene00206518	F36H5.12	2	0	0	0
WBGene00206517	T27F7.12	4	4	0	1
WBGene00206516	F53E4.2	7	0	0	2
WBGene00206515	T28C6.11	8	7	0	0
WBGene00206514	R05G9.5	2	3	3	10
WBGene00206513	B0244.15	0	0	0	0
WBGene00206512	Y39A3B.7	2	0	0	2
WBGene00206511	W02H5.16	1.67	0.67	4	1.33
WBGene00206510	Y113G7A.22	0	0	0	0
WBGene00206508	ZK262.19	5	7	16	20
WBGene00206507	Y51A2A.16	0	5	0	0
WBGene00206506	F59A1.18	1	3	0	0
WBGene00206505	B0250.18	38	30	5	13
WBGene00206504	K10G4.15	0	0	2.5	0
WBGene00206503	T26E4.18	0	0	0	0
WBGene00206502	T01B7.13	17	11	14	22
WBGene00206501	F14D7.18	2	1	6	3
WBGene00206500	F55C9.15	0	0	0	0
WBGene00206499	C06H5.11	0	0	0	1
WBGene00206498	C29A12.22	0	2	0	0
WBGene00206496	Y51A2B.16	0	5	4	10
WBGene00206495	F20E11.18	0	0	0	0
WBGene00206493	Y38H8A.12	9	12	13	15
WBGene00206492	F11D11.21	0	0	0	0
WBGene00206490	Y57G11C.1142	0	1	3	0
WBGene00206488	ZK757.10	0	0	1	9
WBGene00206487	T21D12.15	231	230	178	235
WBGene00206486	Y54F10BM.20	0	2	0	2
WBGene00206485	C10A4.13	52	44	28	33
WBGene00206484	C31H2.14	25	28	28	37
WBGene00206483	B0416.11	14	13	11	30
WBGene00206482	B0416.10	28	23	13	9.5
WBGene00206481	Y51B9A.14	0	0	0	0
WBGene00206479	C44C11.6	18	28	35	29
WBGene00206478	M6.11	0	0	1	1
WBGene00206477	ZC262.12	0	0	0	0
WBGene00206475	F27D9.12	7	0	8	14
WBGene00206474	T22A3.12	20	28	12	26
WBGene00206473	B0273.115	1	3	0.5	0.5
WBGene00206471	Y22F5A.11	1	1	0	0
WBGene00206469	F58D2.5	8	6	3	9
WBGene00206468	ZC262.11	0	0	0	0
WBGene00206466	T08D10.5	1	5	2	1
WBGene00206464	F59C6.18	7	2	16	9
WBGene00206462	B0391.14	5	4	1	1
WBGene00206461	Y47D3A.34	6	3	3	3
WBGene00206460	F56H9.9	0	1	0	5
WBGene00206422	T26G10.9	0	2	0.5	0
WBGene00206421	T26G10.8	0	0	0.5	0
WBGene00206418	M04C3.5	13	16	12	31
WBGene00206417	W04H10.6	7	3	0	0
WBGene00206416	W04H10.5	11	7	0	0
WBGene00206415	F59H6.14	19	12	7	19
WBGene00206414	F31D5.7	5	2	3	1
WBGene00206413	ZK1240.11	9	10	37	8
WBGene00206412	T24H7.8	9	4	10	7
WBGene00206395	C08H9.18	1	0	0	2
WBGene00206393	W04G5.16	0	0	1	0
WBGene00206392	F47D2.11	2	0	1	0
WBGene00206390	F14F7.7	0	3	3	3
WBGene00206389	C29F7.10	119	105	4	9
WBGene00206388	K10C2.14	34	24	43	53
WBGene00206386	K10C2.12	78	47	148	152
WBGene00206385	T06D4.6	3	2	2	2
WBGene00206384	D1005.10	5	1	7	8
WBGene00206383	C32C4.16	0	2	0.5	0
WBGene00206382	F01G12.18	5	14	21	19
WBGene00206381	F52H2.15	5	0	14	5
WBGene00206380	C42D4.18	33	46	36	55
WBGene00206379	C55B6.7	0	0	0	0
WBGene00206378	C14E2.11	6	6	0	3
WBGene00206377	F44E5.15	6	15	17	21
WBGene00206374	K10G6.9	1	0	0	7
WBGene00206373	C27A2.12	59	57	59	72
WBGene00206372	B0454.26	20	24	34	46
WBGene00206371	F28B12.6	7	5	5	1
WBGene00206370	F02D8.9	0	0	0	0
WBGene00206368	Y39F10C.3	24	13	42	58
WBGene00206366	C03H5.9	13	5	3	1
WBGene00206365	B0563.18	0	1	0	0
WBGene00206364	C07A12.18	6	9	2	1
WBGene00206363	F56H1.10	4	1	7	19
WBGene00206362	B0041.11	64.67	93.5	35	64
WBGene00206361	K02G10.15	21	27	18	45
WBGene00206360	T13C5.10	0	0	0	0
WBGene00206359	C05E4.15	14	28	1	8
WBGene00206358	F46E10.18	23	12	31	25
WBGene00206357	C09D4.9	32	27	48	62
WBGene00206356	T08B2.15	1	1	4	5
WBGene00206355	C34C6.10	25	9	14	4
WBGene00206354	F27E5.9	95	77	245	191
WBGene00202514	T09F5.20	0	1	0	0
WBGene00202513	ZK938.10	0	2	1	8
WBGene00202512	C25E10.16	3	1	4	3
WBGene00202511	F07C3.16	0	0	2	0
WBGene00202504	Y32B12B.8	0	0	0	0
WBGene00202502	F41B5.12	0	3	0	1
WBGene00202501	Y57E12B.10	0	1	0	5
WBGene00202500	K09H11.15	0	0	0	0
WBGene00202498	Y60C6A.2	0	0	0	1
WBGene00202497	R02F11.10	0	0	0	0
WBGene00202496	R02F11.9	0	5	0	1
WBGene00202495	T26H5.11	0	0	0	0
WBGene00195256	F25D1.8	0	1	0	0
WBGene00195250	C13C4.8	0	0	0	0
WBGene00195248	B0334.15	603	616	208	249
WBGene00195246	ZK546.19	35	27	76	70
WBGene00195244	F30A10.15	7	8	5	0
WBGene00195243	F46B3.23	0	0	0	0
WBGene00195242	Y113G7B.28	2	1	0	0
WBGene00195241	Y113G7B.27	0	0	0	0
WBGene00195240	Y39B6A.69	0	0	1	0
WBGene00195239	ZK1127.13	419	464	173	119
WBGene00195232	F36D1.15	0	0	0	0
WBGene00195231	F36D1.14	0	0	0	0
WBGene00195230	F36D1.13	0	0	0	0
WBGene00195228	Y71A12B.24	0	0	1	1
WBGene00195227	Y71A12B.23	16	19	27	29
WBGene00195226	ZC404.16	49	47	29	23
WBGene00195215	F55G7.5	0	1	0	0
WBGene00195214	F11C1.10	0	0	0	0
WBGene00195213	F11C1.9	0	2	0	2
WBGene00195212	F09B12.7	10	13	21	14
WBGene00195211	C34F6.12	0	0	1	2
WBGene00195210	Y7A5A.13	0	2	2	0
WBGene00195209	C07B5.8	69	51	102	115
WBGene00195208	W02H3.3	2	3	7	0
WBGene00195189	ZC449.8	91	80	82	62
WBGene00195188	F19G12.11	1	0	0	0
WBGene00195185	F19G12.9	47	49	70	81
WBGene00195184	F19G12.8	4	11	13	22
WBGene00195183	R04A9.9	85	98	63	112
WBGene00195182	C17G10.10	4	12	1	4
WBGene00195181	F15H10.12	0	0	2	0
WBGene00195180	C41D11.10	5	3	1	1
WBGene00195179	F48C1.11	0	0	0	3
WBGene00195178	ZC581.10	36	47	97	83
WBGene00195177	Y43F8B.25	2	0	0	0
WBGene00195176	Y43F8B.24	44	61	111	80
WBGene00195174	K08E5.6	1	0	0	0
WBGene00195171	T09D3.9	1	0	0	0
WBGene00195169	Y50D4A.6	17	25	46	58
WBGene00195168	T13C5.9	3	1	4	11
WBGene00195166	W05B10.6	4	6	2	5
WBGene00195165	F57G4.11	4	0	0	3
WBGene00195164	K12B6.11	10	3	7	12
WBGene00195160	Y47D7A.17	0	1	2	13
WBGene00195158	F26F2.11	2	1	7	8
WBGene00195157	C12D8.21	0	0	0	7
WBGene00195155	W04A8.9	14	30	12	12
WBGene00195154	F13A2.10	0	3	0	0
WBGene00195150	Y81G3A.6	5	9	11	10
WBGene00195149	F26H11.8	1	0	1	0
WBGene00195148	W02B12.16	13	9	1	1
WBGene00195147	F14E5.8	414	386	54	90
WBGene00195146	F54D5.17	19	36	37	50
WBGene00195145	ZK666.15	0	11	3	0
WBGene00195144	C16D2.3	0	0	0	1
WBGene00195143	C16D2.2	7	6	7	7
WBGene00195142	M110.10	44	31	3	13
WBGene00195093	Y59E9AL.36	1197	1230	390	629
WBGene00195086	F21C10.13	4	7	19	10
WBGene00195084	C43C3.4	8	30	18	62
WBGene00195081	C04F6.7	5	6	10	6
WBGene00195077	T24E12.13	8	10	1	0
WBGene00195073	F02E11.7	7	18	17	23
WBGene00195072	C16C8.22	18	15	24	33
WBGene00195071	C16C8.21	24	13	11	20
WBGene00195070	C16C8.20	38	55	35	27
WBGene00195069	W03G9.10	5	0	3	2
WBGene00195068	Y48G8AL.16	81.83	94.33	30.33	45.67
WBGene00195067	C04C3.9	2	2	4	2
WBGene00195063	Y38C1AA.14	277	309	196	171
WBGene00195061	ZK228.13	0	0	0	0
WBGene00195058	C54E10.7	0	0	0	0
WBGene00195057	B0261.9	0	4	2	4
WBGene00195056	C45E1.5	2	4	8	5
WBGene00195051	T22D1.18	13	7	10	12
WBGene00195050	T22D1.17	12	28	19	18
WBGene00195049	CC8.3	0	0	0	0
WBGene00195048	K08D10.13	1	0	6	2
WBGene00195046	F42A9.11	35	13	5	20
WBGene00195045	W05F2.8	45.67	42	19.83	16.17
WBGene00195012	Y38C1BA.4	1	0	0	1
WBGene00195011	ZK180.8	5	5	12	6
WBGene00195010	Y37E11AL.12	10	3	14	20
WBGene00195009	F17E9.16	1	2	0	0
WBGene00195006	C35B1.9	0	2	2	1
WBGene00195004	K08D12.8	18	31	37	39
WBGene00195003	Y46C8AL.11	0	1	0	0
WBGene00194998	C16C4.18	51	60	66	60
WBGene00194986	T27F7.4	530	661	162	221
WBGene00194985	Y25C1A.14	37	53	50	53
WBGene00194983	T25B2.4	0	1	0	0
WBGene00194982	Y17D7B.10	5	16	8	6
WBGene00194981	Y49E10.30	11.57	19.58	9.82	11.67
WBGene00194957	Y116A8C.465	1	2.83	15.33	50.83
WBGene00194955	F37H8.6	26	18	33	24
WBGene00194952	ZK666.14	7	18	6	8
WBGene00194951	Y105C5A.1274	0	0	0	0
WBGene00194940	C34C6.9	4	0	0	0
WBGene00194935	M02G9.4	0	0	0	0
WBGene00194934	ZK809.9	41	44	31	45
WBGene00194933	T12A7.10	15	6	0	1
WBGene00194931	Y105C5A.1273	0	0	0	0
WBGene00194930	Y73F8A.1159	0	0	0	0
WBGene00194929	Y105C5B.1413	10	2	1	0
WBGene00194928	ZC513.14	0	4	8	6
WBGene00194927	Y51H4A.937	0	10	0	0
WBGene00194926	K08D8.12	22	48	95	53
WBGene00194925	K08D8.11	0	0	0	0
WBGene00194924	Y51H4A.936	0	0	0	0
WBGene00194922	F13E9.19	9	7	0	0
WBGene00194921	ZK742.7	14	16	8	25
WBGene00194920	H12I19.115	0	0	0	0
WBGene00194919	K08D8.10	0	2	0	2
WBGene00194918	K08D8.9	1	0	0	0
WBGene00194917	Y45F10B.59	9	0	0	2
WBGene00194916	F35D2.6	9	22	8	4
WBGene00194915	JC8.16	20	9	21	13
WBGene00194914	F44D12.16	5	2	0	15
WBGene00194913	Y105C5A.1272	0	4	0.5	4
WBGene00194912	ZK856.18	102	82	123	221
WBGene00194910	ZC404.15	8	4	8	14
WBGene00194909	F41E6.17	11	14	14	10
WBGene00194908	F22F7.8	486	468	214	274
WBGene00194907	E02H4.8	0	0	2	0
WBGene00194906	Y53C12A.11	169	241	69	86
WBGene00194905	Y53F4B.51	11	13	15	25
WBGene00194902	Y39H10B.3	1	4	3	3
WBGene00194898	C17B7.14	2	0	1	6
WBGene00194896	W02H5.11	0.33	0.67	4	5.33
WBGene00194895	ZK105.11	0	2	2	5
WBGene00194894	T05B4.14	56	54	55	64
WBGene00194892	F26H11.6	740	948	220	195
WBGene00194890	C01B9.4	1	3	0	0
WBGene00194888	K10H10.13	2	3	3	13
WBGene00194886	C05B5.12	7	13	34	24
WBGene00194883	B0496.11	7	10	4	13
WBGene00194871	R107.9	0	0	0	5
WBGene00194870	F53A2.11	2	7	11	13
WBGene00194869	K01A6.8	0	0	0	5
WBGene00194868	M03C11.9	0	1	0	0
WBGene00194867	W09C2.10	0	0	0	0
WBGene00194866	Y41C4A.22	7	0	1	4
WBGene00194864	Y66A7A.9	25	39	46	22
WBGene00194861	H04D03.6	105	94	45.5	32.5
WBGene00194855	Y75B8A.44	24	30	31	40
WBGene00194852	T28A8.8	79	111	20	34
WBGene00194850	F44F4.15	13	1	12	5
WBGene00194849	K09A9.8	13	26	11	24
WBGene00194848	T27D12.6	8	13	10	22
WBGene00194839	C01B10.44	10	16	25	39
WBGene00194835	Y17G9B.11	1	2	0	7
WBGene00194833	F17E9.15	19	2	0	0
WBGene00194832	Y73B6BL.270	0	0	0	0
WBGene00194821	T27B2.1	5	11	5	5
WBGene00194816	ZK616.61	85	61	77	114
WBGene00194815	Y43F8B.23	47	83	68	78
WBGene00194803	C25F9.16	0	0	8	3
WBGene00194801	Y6G8.16	19	27	0	4
WBGene00194799	Y70C5A.4	0	1	0	0
WBGene00194795	F42F12.14	0	7	0	0
WBGene00194794	F45B8.5	8	9	6	8
WBGene00194793	W04G3.13	15	9	15	23
WBGene00194788	R02D5.10	15	16	30	20
WBGene00194787	T16G1.13	94	68	60	35
WBGene00194785	C52E4.12	16	7	8	10
WBGene00194784	T11F9.22	0	3	4	2
WBGene00194783	K03B8.14	24	15	0	1
WBGene00194780	C12D8.20	0	0	0	0
WBGene00194747	H05C05.4	46	35	57	36
WBGene00194746	Y82E9BR.25	6	9	26	17
WBGene00194744	Y38H6C.25	0	0	0	0
WBGene00194742	F37C12.21	22	21	32	27
WBGene00194738	Y46E12A.5	2	0	1	0
WBGene00194737	Y50D7A.13	1	8	4	8
WBGene00194735	Y82E9BL.19	0	0	0	0
WBGene00194734	T04A6.4	0	3	0	0
WBGene00194733	Y41C4A.21	8	5	9	5
WBGene00194731	Y39A1A.27	8	11	3	17
WBGene00194730	C29E4.17	4	2	6	10
WBGene00194729	ZK783.7	1	0	0	0
WBGene00194727	C18D11.10	7	12	10	3
WBGene00194726	R13A5.15	18	14	14	18
WBGene00194725	T16H12.13	4	6	3	1
WBGene00194717	ZC239.22	42	35	46	48
WBGene00194715	T25E12.16	8	9	26	27
WBGene00194714	ZC204.17	23	38	0	1
WBGene00194713	F19B10.13	2	19	206	158
WBGene00194712	T11F9.21	0	5	1	0
WBGene00194711	D2062.13	20.5	19	33.5	31.5
WBGene00194710	C30B5.9	0	1	0	1
WBGene00194708	Y36E3A.2	13	17	43	34
WBGene00194707	C53A5.17	653	778	192	193
WBGene00194706	C53A5.16	452	483	133	127
WBGene00194704	T07H3.8	2	1	0	0
WBGene00194703	F26B1.8	901	813.33	787.33	800.67
WBGene00194702	C32E8.12	0	0	0	1
WBGene00194701	Y23H5B.12	7	4	26	26
WBGene00194700	B0025.5	115	122	151	159
WBGene00194699	Y43F8B.22	4	4	7	7
WBGene00194698	F49D11.11	0	0	1.5	0.5
WBGene00194697	F59A3.13	19	8	24	41
WBGene00194696	EEED8.18	0	0	0	0
WBGene00194695	B0462.5	27	44	58	59
WBGene00194692	T02C12.5	17	15	27	21
WBGene00194691	ZK1098.12	26	22	72	70
WBGene00194689	Y38H6C.24	0	1	4	2
WBGene00194687	F57C12.6	14	14	16	20
WBGene00194684	Y48A6B.14	2	0	1	0
WBGene00194682	F40D4.17	40	41	44	29
WBGene00194680	Y17D7C.6	0	5	16	3
WBGene00194679	T26C11.9	13	14	9	20
WBGene00194677	D1054.19	2	1	4	1
WBGene00194674	F23D12.11	1401	1427	2019	1958
WBGene00194672	Y116A8C.463	0	0	0	0
WBGene00194670	K07E3.9	59	47	51	44
WBGene00194664	K09E9.7	15	11	25	24
WBGene00194663	F38B2.6	84	148	137	108
WBGene00194661	Y57G11C.1131	3	0	1	0
WBGene00194660	W09C5.12	16	24	8	6
WBGene00194658	R09E10.13	18	19	28	44
WBGene00194656	T05F1.15	0	0	0	0
WBGene00194654	M05B5.7	20	21	43	52
WBGene00194653	F36H2.6	10	11	20	10
WBGene00194651	C33D9.13	100	82	48	46
WBGene00194649	Y57G11C.1130	39	38	33	54
WBGene00194647	Y51H4A.935	31	28	31	50
WBGene00194646	Y105C5A.1270	0	3	0	1
WBGene00194645	Y105C5A.1269	1	0	0	0
WBGene00194643	C48D1.9	11	18	47	52
WBGene00194642	C25H3.17	102	86	52	48
WBGene00194641	F47G3.4	95	129	270	217
WBGene00189995	C06E7.88	4	14	3	6
WBGene00189993	C49C3.21	3	0	4	0
WBGene00189987	C18H7.12	0	0	7	0
WBGene00189961	Y54G2A.57	0	1	3	0
WBGene00189958	F45H11.8	181	178	85	80
WBGene00189957	M03F8.7	0	0	0	0
WBGene00189956	Y34F4.6	28	13	93	49
WBGene00189955	F40G9.19	2	0	0	0
WBGene00189954	F40G9.18	21	31	0	0
WBGene00189953	R155.5	8	16	16	26
WBGene00189952	K10D2.8	76	62	170	215
WBGene00189950	C39B5.14	6	9	0	8
WBGene00189949	Y48G1C.13	123	115	176	181
WBGene00189948	F56H9.8	0	2	6	3
WBGene00189947	C06B3.16	13	2	19	9
WBGene00189943	Y116F11B.17	0	3	3	8
WBGene00189937	Y6G8.15	20.5	40.5	1	2
WBGene00189933	F38B7.11	6	2	0	1
WBGene00189932	Y26G10.7	0	1	0	0
WBGene00189931	Y26G10.6	1	5	14	14
WBGene00189930	Y26G10.5	1	0	1	5
WBGene00185118	K02E2.11	52	75	70	111
WBGene00185117	C45B11.9	24	15	62	76
WBGene00185116	W09C2.8	0	2	1	6
WBGene00185102	Y105C5A.1268	12	14	4	5
WBGene00185101	Y65A5A.24	1	0	0	0
WBGene00185100	T12A7.9	0	1	0	0
WBGene00185098	Y71G12B.35	38	72	33	29
WBGene00185097	C49C3.20	7	8	17	38
WBGene00185096	W09C2.9	0	0	0	1
WBGene00185095	W09C2.7	5	7	2	8
WBGene00185092	K08D8.7	54	40	80	58
WBGene00185089	C16A11.10	383.5	440	143.5	152.5
WBGene00185088	Y55F3BL.4	157	189	38	63
WBGene00185086	F59A3.12	892	930	156	274
WBGene00185079	W10D9.6	328	291	169	179
WBGene00185078	F40G9.17	377	483.64	190	178
WBGene00185077	F58D2.4	17	7	4	0
WBGene00185067	Y54G11A.17	32	36	11	14
WBGene00185055	Y47D3B.12	32	35	28	29
WBGene00185048	F43D9.6	293	264	289	246
WBGene00185014	F17C8.9	236	238	407	344
WBGene00185006	F59B2.15	12	19	38	5
WBGene00185005	T03F6.10	33	31	59	47
WBGene00185002	K11H3.8	778	797	140	200
WBGene00185001	F56A8.9	124	137	99	142
WBGene00184990	C14B1.12	358	389	120	145
WBGene00184956	F49C5.12	10	9	5	9
WBGene00175035	F54C9.14	53	48	75	117
WBGene00175034	F54B3.4	9	6	17	13
WBGene00175031	C06C3.12	18	5	35	17
WBGene00175030	Y53C12A.10	640	653	186	217
WBGene00175028	Y38E10A.29	0	0	1	0
WBGene00175027	W02F12.8	45	66	49	57
WBGene00164985	ZK1010.10	52	81	51	35
WBGene00164974	F46C3.7	15.5	34.83	3.12	10.67
WBGene00164973	C39B10.7	13	7	15	28
WBGene00164972	T21E8.7	0	0	0	0
WBGene00164971	T21E8.6	1	2	2	0
WBGene00164969	K09C8.9	10	35	16	24
WBGene00164968	K08H2.10	62	82	83	133
WBGene00138724	F15B9.11	10	10	14	14
WBGene00138721	C54D10.14	12	22.33	48.7	62.33
WBGene00138720	F58H1.8	412	365	137	125
WBGene00138719	F26F2.10	33	31	37	33
WBGene00138717	F52C12.6	460	437	194	186
WBGene00138716	F17B5.10	0	0	0	0
WBGene00138715	Y6G8.14	11	21	1	0
WBGene00138714	T02D1.9	0	0	0	0
WBGene00138711	R07B1.13	14	22	44	45
WBGene00119204	ZC116.5	35	43	9	25
WBGene00119203	T04A8.18	49	70	91	99
WBGene00119201	C08E8.11	1	6	3	0
WBGene00086569	F38A6.5	120	124	165	176
WBGene00086568	Y2H9A.6	8	5	5	22
WBGene00086567	C05C10.8	44	64	2	1
WBGene00086566	C08H9.16	671	746	139	222
WBGene00086565	W06G6.17	6	4	55	63
WBGene00086564	K08C9.10	0	1	1	0
WBGene00086563	K08C9.9	0	0	0	0
WBGene00086562	T02G6.11	8	4	1	0
WBGene00086561	K01A2.12	0.43	1.17	0.83	0.5
WBGene00086560	ZK355.8	2	3	8	2
WBGene00086559	Y43F8B.20	7	0	7	5
WBGene00086557	K07A12.8	28	31	33	70
WBGene00086556	F36D1.12	0	1	0	1
WBGene00086555	F49B2.7	16	18.67	0	5
WBGene00086554	D1081.12	79	86	75	131
WBGene00086553	ZC334.13	5	6	11	7
WBGene00086552	C17D12.9	0	0	0	0
WBGene00086551	D2005.7	800	804	155	203
WBGene00086546	C50C3.7	1160	1167	379	496
WBGene00077788	W07G4.8	3	2	0	0
WBGene00077786	F53F8.7	21	6	7	7
WBGene00077783	D1054.18	0	3	0	6
WBGene00077782	T26H10.2	11	4	15	25
WBGene00077775	T07C12.15	29	48	100	64
WBGene00077773	F25H5.10	8	12	14	9
WBGene00077771	C41G7.9	1859	2075	1448	1548
WBGene00077770	M04D5.3	218	256	323	371
WBGene00077769	F33E2.10	0	3	5	2
WBGene00077768	K04G2.12	2	5	4	4
WBGene00077766	F17B5.9	0	0	0	0
WBGene00077764	F59C6.16	459	410	797	1006
WBGene00077763	Y57G11B.97	6	10	15	20
WBGene00077762	Y57G11C.499	5	13	4	10
WBGene00077761	F17C11.17	1609	1785	2296	2909
WBGene00077759	T11F1.9	0	0	1	0
WBGene00077758	K12D9.14	0	1	1	0
WBGene00077757	E02H4.7	205	210	119	127
WBGene00077756	Y11D7A.19	8	4	1	0
WBGene00077752	Y105C5A.508	4	1	3	5
WBGene00077751	F14D2.17	2	1	1	0
WBGene00077732	C30B5.1	4201	4282	462	714
WBGene00077728	T23G11.11	0	2	0	2
WBGene00077714	R102.11	19	19	23	23
WBGene00077712	F40A3.5	86	84	87	65
WBGene00077704	F12A10.9	1	0	0	10
WBGene00077703	K08E5.5	0	0	5	0
WBGene00077701	E01A2.10	469.5	407.5	547	803.5
WBGene00077699	C45B11.8	31	31	19	23
WBGene00077698	C34B4.7	1	5	14	7
WBGene00077697	F58E6.13	230	264	288	243
WBGene00077696	F58E6.12	26	34	43	60
WBGene00077693	T04C12.11	255	255	280	296
WBGene00077692	C08E8.10	68	71	87	137
WBGene00077691	T06E4.14	499	500.5	332	351
WBGene00077690	T13C5.8	133	119	122	119
WBGene00077688	Y43F8B.19	1	0	0	0
WBGene00077685	C04F12.12	52	60	107	93
WBGene00077684	Y26D4A.21	9	13	19	14
WBGene00077682	F58B4.7	41	17	37	33
WBGene00077681	Y44A6D.7	8	2	0	3
WBGene00077680	F54F7.10	2	2	4	0
WBGene00077679	K11E4.6	5	0	5	0
WBGene00077674	K02A6.4	0	0	0	0
WBGene00077673	B0563.10	0	0	4	6
WBGene00077669	Y38H6A.5	14	14	7	16
WBGene00077663	F55C9.14	13	15	0	0
WBGene00077658	M106.8	450	417	123	157
WBGene00077655	ZK384.6	0	0	1	0
WBGene00077643	DC2.8	276	246	123	180
WBGene00077640	Y26G10.4	0	0	0	1
WBGene00077624	Y102A5C.40	0	0	1	0
WBGene00077622	T25E12.14	4	0	0	0
WBGene00077616	F57E7.4	2	0	2	3
WBGene00077607	T10C6.16	1	3	2	2
WBGene00077599	T20F5.8	6	2	10	10
WBGene00077593	C49G7.12	28	28	50	71
WBGene00077592	T25B2.3	0	0	0	3
WBGene00077588	T26H8.5	0	0	2	0
WBGene00077585	T01G5.8	11.5	14.5	2.33	3
WBGene00077583	C01G10.18	6	0	0	0
WBGene00077582	F14H8.8	11	7	15	18
WBGene00077577	R02D5.9	0	1	1	0
WBGene00077576	C15H11.13	10	21	31	18
WBGene00077573	T08G5.15	8	15	7	13
WBGene00077569	F53F4.18	52	48	98	80
WBGene00077565	W07G4.7	0	0	0	0
WBGene00077563	Y39G10AR.25	51	67	45	57
WBGene00077562	ZC443.7	0	0	0	0
WBGene00077559	R05D7.7	34	53	23	25
WBGene00077558	T06D10.3	11	7	7	11
WBGene00077557	F15D3.9	7	12	8	11
WBGene00077553	C26C6.10	9	6	10	2
WBGene00077548	F21C3.7	27	36	84	63
WBGene00077546	C01A2.9	2	0	3	1
WBGene00077543	F27D4.8	212	184	21	9
WBGene00077539	Y52B11A.12	37	32	38	53
WBGene00077538	T04F3.5	0	1	1	2
WBGene00077536	F38B7.10	0	1	5	4
WBGene00077531	F40G9.15	0	0	0	0
WBGene00077526	C25A1.16	1433	1643	945	998
WBGene00077525	C41G7.8	44	91	87	143
WBGene00077523	C23H5.12	0	3	2	6
WBGene00077522	T10D4.15	63	57	10	8
WBGene00077521	F45H11.6	40	42	21	39
WBGene00077520	C37A5.11	27	9	14	12
WBGene00077519	T27C10.8	95	120	184	210
WBGene00077514	F07B10.7	1	2	5	8
WBGene00077508	T27F6.10	3	9	3	6
WBGene00077503	AC3.12	4	11	23	12
WBGene00077500	C27H6.9	547	619	165	147
WBGene00077497	K06A4.10	9	7	10	22
WBGene00077495	Y20C6A.4	1	1	4	1
WBGene00077493	F09C6.16	0	0	0	0
WBGene00077492	F09C6.15	0	0	1	0
WBGene00077491	K08H10.10	2	6	5	9
WBGene00077490	M03A1.8	8	2	12	4
WBGene00077489	C04G6.13	0	4	4	1
WBGene00077464	Y70C5B.2	0	0	0	0
WBGene00077455	Y69H2.17	0	0	1	0
WBGene00077453	Y62F5A.12	584	686	132	112
WBGene00077450	K06B4.15	33	35	49	54
WBGene00077445	Y51A2A.12	0	0	0	0
WBGene00077439	F55B12.10	7	5	0	1
WBGene00050968	R11G10.4	37	29	0	0
WBGene00050967	C25F9.15	5	5	5	4
WBGene00050965	F49H6.17	0	0	0	0
WBGene00050959	F26F2.9	0	0	0	0
WBGene00050957	C10A4.10	168	126	149	223
WBGene00050956	C14A6.13	100	96	202	215
WBGene00050955	C14A6.12	0	0	0	0
WBGene00050947	K07C5.13	39	46	79	37
WBGene00050944	C14A11.9	315	280	169	197
WBGene00050943	ZC412.10	121	138	302	277
WBGene00050941	C33F10.14	519	561	310	323
WBGene00050940	C25D7.16	29	27	67	94
WBGene00050939	C05G5.7	0	0	0	0
WBGene00050937	R02D5.8	306	277	78	74
WBGene00050936	ZK856.16	346	375	112	97
WBGene00050934	T19C9.10	6	5	14	0
WBGene00050931	F59B2.14	0	0	0	0
WBGene00050929	F58D12.5	0.67	0.5	1.42	6.42
WBGene00050919	C45G9.15	13	6	26	35
WBGene00050917	Y53G8AL.4	20	17	10	9
WBGene00050916	F55F10.3	13	20	50	44
WBGene00050915	Y6E2A.10	53	61	90	120
WBGene00050914	T12B5.15	539	647	1346	1056
WBGene00050913	T12B5.14	187	200	290	277
WBGene00050911	Y43F8B.18	20	15	1	12
WBGene00050910	Y43F8B.17	8	3	2	13
WBGene00050907	Y51A2B.9	0	0	7	14
WBGene00050906	F20E11.17	0	0	0	5
WBGene00050904	Y70C5A.3	99	78	144	188
WBGene00050899	T10C6.15	9	25	45	52
WBGene00050898	T19B10.12	8	4	1	5
WBGene00050896	F56F4.9	15	23	12	18
WBGene00050894	F49H6.15	0	1	0	0
WBGene00050893	Y94A7B.11	0	0	1	0
WBGene00050892	F46B3.18	0	5	14	26
WBGene00050891	C08E8.9	0	0	0	7
WBGene00050889	T04C12.9	7	1	3	0
WBGene00050885	Y94H6A.12	136	141	86	82
WBGene00050884	Y69H2.15	54	78	65	82
WBGene00050881	ZK39.10	19	10	31	35
WBGene00050880	F32H2.12	4	5	4	14
WBGene00050879	D1081.11	10	12	18	23
WBGene00050875	ZK1025.7	37.5	53	62	64.5
WBGene00045517	R11D1.13	9	12	20	25
WBGene00045516	F43D2.7	50	63	96	106
WBGene00045515	ZK1037.13	0	0	1	8
WBGene00045513	F14H3.14	2	0	0	0
WBGene00045511	F11A5.18	15	10	16	11
WBGene00045510	F11A5.17	2	1	3	4
WBGene00045508	D1081.10	8	19	11	20
WBGene00045507	F10A3.17	340	394	686	701
WBGene00045506	F57G4.10	0	0	0.12	0
WBGene00045501	Y6G8.8	0	0	1	0
WBGene00045500	T05E12.9	0	1	3	0
WBGene00045498	F56F4.8	61	68	0	0
WBGene00045497	K03A11.6	3	8	9	1
WBGene00045495	F11C1.7	81	70	28	38
WBGene00045494	ZK662.6	28	32	31	31
WBGene00045493	F55G7.4	1	0	6	14
WBGene00045490	F14D7.14	0.25	0	0.25	0
WBGene00045488	F57B1.9	77	76	65	89
WBGene00045486	K05F6.12	15	25	0	1
WBGene00045484	F34D10.9	62	122	184	220
WBGene00045483	F56H1.7	1533	1466	847	838
WBGene00045482	T03F6.9	5	10	0	20
WBGene00045481	M153.5	1	7	0	0
WBGene00045480	F14F3.5	10	5	19	17
WBGene00045475	T07A5.7	19	19	6	33
WBGene00045474	C49G9.2	22	20	31	52
WBGene00045473	F30A10.14	168	212	291	264
WBGene00045468	F08A8.8	40	32	131	129
WBGene00045461	C25F9.14	68	90	128	79
WBGene00045460	C15C8.8	0	1	2	0
WBGene00045459	Y59A8B.26	0	0.5	1	0
WBGene00045458	F17B5.8	18	10	33	24
WBGene00045457	F33H12.7	114	123	483	406
WBGene00045456	C10A4.9	59	42	38	35
WBGene00045455	F26G1.11	30	27	17	38
WBGene00045434	Y95D11A.3	790	772	201	196
WBGene00045433	F49D11.10	1544	1600	794	1098
WBGene00045419	R07B5.9	2454	2724	896	1316
WBGene00045418	F15B9.10	1092	1242	630	823
WBGene00045417	Y37H2A.13	4	2	26	9
WBGene00045416	Y37H2A.14	137	176	329	254
WBGene00045415	Y43F8B.15	7	12	19	10
WBGene00045414	T19H5.7	16	24	15	24
WBGene00045413	C25F9.13	0	0	2	0
WBGene00045412	C25F9.12	3	10	139	133
WBGene00045411	C25F9.11	14	27	180	112
WBGene00045407	T07D4.5	533	610	298	229
WBGene00045406	D1086.19	7	20	2	0
WBGene00045405	D1086.18	37	59	57	75
WBGene00045403	K10H10.12	9	9	5	20
WBGene00045402	Y75B12B.13	1	7	0	0
WBGene00045401	T26F2.3	13	9	13	12
WBGene00045400	C54D10.13	40	37	94	61
WBGene00045399	Y47G6A.33	1342	1409	1818	1823
WBGene00045398	Y71F9AM.8	0	0	0	0
WBGene00045397	Y54G2A.52	105	93	274	272
WBGene00045396	ZC334.12	0	3	5	2
WBGene00045395	F09F9.5	10	2	2	3
WBGene00045394	ZK813.7	3128	3467	4138	5379
WBGene00045393	F26D11.13	4	1	5	1
WBGene00045392	F26D11.12	45	73	36	78
WBGene00045390	C38C3.10	28	25	56	46
WBGene00045387	K09H9.8	184	203	215	202
WBGene00045386	C02B4.4	5	17	11	21
WBGene00045385	C15A7.4	12	4	14	8
WBGene00045383	C25A1.4	2764	2891	1178	1452
WBGene00045382	T05E12.8	14	14	11	9
WBGene00045381	F28B1.9	12	5	0	0
WBGene00045380	W06G6.15	0	0	0	0
WBGene00045379	C45B11.6	34	51	20	29
WBGene00045365	ZC449.7	60	35	59	57
WBGene00045364	F11D11.14	0	0	0	0
WBGene00045362	F11D11.12	1	4	0	0
WBGene00045357	F13A7.14	513	640	153	229
WBGene00045356	T03E6.9	5	7	10	0
WBGene00045355	D1086.17	318	296	284	407
WBGene00045344	Y43F8C.23	0	3.67	0.33	1
WBGene00045340	T10G3.8	15	29	43	27
WBGene00045339	T10H4.13	0	1	0	0
WBGene00045338	M01B2.13	19	32	44	56
WBGene00045337	M01B2.12	5	0	0	0
WBGene00045336	R11D1.12	30	29	24	26
WBGene00045331	F14D7.12	15	22	24	16
WBGene00045308	C37H5.14	77	52	71	106
WBGene00045306	ZC250.5	35	43	114	140
WBGene00045305	ZC250.4	206	192	233	245
WBGene00045304	Y27F2A.11	0.5	3	0.5	0.5
WBGene00045303	Y27F2A.10	0	0	2	0
WBGene00045302	R07C3.15	11	5	0	0
WBGene00045301	C44C8.10	4.01	4.15	0.93	1.12
WBGene00045300	C44C8.9	4.09	4.99	0.93	1.46
WBGene00045299	C44C8.8	4.02	5.47	0.93	1.62
WBGene00045298	C44C8.7	7.22	6.86	2.43	3.54
WBGene00045297	C16A11.9	72.33	81	37	53
WBGene00045295	Y73B3A.22	3	0	1	1
WBGene00045292	T14C1.3	23	18	10	11
WBGene00045291	F23D12.10	70	77	24	38
WBGene00045289	C31C9.8	21	21	2	2
WBGene00045283	K08E4.8	0	0	0	3
WBGene00045277	ZK742.6	29	18	25	27
WBGene00045276	F18E3.13	904	948	1140	1076
WBGene00045275	F18E3.12	619	666	616	748
WBGene00045272	F59C12.4	140	178	364	315
WBGene00045271	F07G6.10	312	284	503	464.5
WBGene00045270	C04E7.5	10	7	29	13
WBGene00045269	F46G11.6	16	32	36	42
WBGene00045268	H01M10.3	490	532	912	698
WBGene00045265	K10C2.8	498	527	1117	1046
WBGene00045261	H29C22.1	275	212	247	206
WBGene00045255	Y41D4B.27	75	96	120	122
WBGene00045253	F46C3.6	35	28	15	29
WBGene00045252	Y62H9A.15	26	44	101	72
WBGene00045251	F54F7.9	14	18	22	18
WBGene00045250	Y73B6BL.47	20	33	16	15
WBGene00045249	T07A9.15	172	175	208	172
WBGene00045248	ZK180.7	7	9	7	6
WBGene00045247	F54H12.8	40	44	75	135
WBGene00045246	C29E4.15	52	56	20	34
WBGene00045245	F09A5.9	480	522	633	734
WBGene00045242	C05B5.11	79	79	1	3
WBGene00045239	Y49E10.29	536	591	524	736
WBGene00045237	F39H2.5	1129	1188	354	604
WBGene00045234	Y26D4A.17	0	0	0	0
WBGene00045215	C02F12.10	11	8	20	14
WBGene00045212	Y110A7A.21	103	80	150	148
WBGene00045211	C18D11.9	0	0	1	0
WBGene00045210	C54D2.6	6	8	17	9
WBGene00045209	F13E9.16	0	1	2	0
WBGene00045208	F13E9.15	18	17	28	37
WBGene00045207	F13E9.14	4	2	19	10
WBGene00045198	K10D11.7	0	0	0	2
WBGene00045195	F53F4.17	15	12	22	34
WBGene00045192	K04G2.2	3022	3134	681	1017
WBGene00045190	R01H2.8	3	2	2	9
WBGene00045183	T28C6.10	17	40	6	4
WBGene00045180	K07F5.17	13	13	9	15
WBGene00045178	Y51H4A.32	22.67	7.33	0	1
WBGene00045177	T21D12.14	58	67	84	66
WBGene00045146	Y41E3.22	34	31	46	50
WBGene00045144	Y64G10A.10	0	3	0	0
WBGene00045128	Y116A8C.49	0	0	2	0
WBGene00045122	F22B3.10	0	0	0	2
WBGene00045108	H01G02.4	3	3	19	28
WBGene00045101	C35D6.13	0	0	1	0
WBGene00045096	K01A6.7	7	4	9	10
WBGene00045078	C46C2.7	245	191	157	86
WBGene00045069	C08F11.17	2	0	1	0
WBGene00045067	F07C6.6	7	0	16	5
WBGene00045063	Y37A1A.4	523	520	394	483
WBGene00045061	Y57G11B.8	3	7	16	11
WBGene00045060	F55B11.7	31	27	46	81
WBGene00045058	Y71A12B.17	140	171	45	67
WBGene00045056	F13H10.9	5	13	12	18
WBGene00045053	K12C11.7	56	84	156	118
WBGene00045052	K12C11.6	87	91	200	161
WBGene00045050	ZC15.10	9	11	26	34
WBGene00045048	D1007.19	13	12	20	9
WBGene00045038	F13G11.3	1420	1606	3492	3301
WBGene00045036	K08E4.7	28	35	90	152
WBGene00045024	C43F9.11	2	6	8	4
WBGene00045013	F08A7.1	33	47	41	63
WBGene00044998	M199.9	1	2	14	29
WBGene00044991	T25B9.12	10	9	11	10
WBGene00044990	T25B9.11	20	18	26	18
WBGene00044989	Y37A1B.17	2189	2377	1650	2201
WBGene00044988	W01A8.8	0	0	0	0
WBGene00044987	K07A1.17	1039	985	249	363
WBGene00044979	Y41E3.19	20	22	32	39
WBGene00044978	F58D2.3	2	2.5	0	0
WBGene00044977	F56C4.4	8	27	38	28
WBGene00044953	D2096.13	10	15	38	13
WBGene00044949	Y49A10A.2	134	145	58	83
WBGene00044924	M106.7	457	474	173	163
WBGene00044922	Y43C5A.7	78	46	44	74
WBGene00044921	F53C11.9	55	46	85	99
WBGene00044917	F40F8.12	5	4	0	2
WBGene00044916	F40F8.11	2672	2824	840	1271
WBGene00044912	H38K22.7	15	33	33	70
WBGene00044911	H38K22.6	27	34	56	89
WBGene00044908	F38A1.15	1	2	1	2
WBGene00044906	Y67A10A.11	4	10	1	1
WBGene00044903	K03H1.13	52	70	70	86
WBGene00044901	Y41G9A.10	50	56	85	112
WBGene00044900	R09B5.13	0	0	2	2
WBGene00044898	T21G5.6	114	58	66	94
WBGene00044897	M01D7.9	47.5	31	11.5	6
WBGene00044896	K12C11.5	21	28	31	56
WBGene00044895	R06A10.5	5	3	16	10
WBGene00044894	Y71F9AR.4	207	257	105	123
WBGene00044892	Y17D7B.8	0	0	0	5
WBGene00044891	T07C4.12	380	363	99	102
WBGene00044889	T10D4.14	0	0	0	0
WBGene00044811	F12E12.11	54	35	31	70
WBGene00044810	Y37E3.19	38	18	59	73
WBGene00044807	T19H5.6	23	24	28	35
WBGene00044805	Y53C10A.15	9	16	12	9
WBGene00044803	C02G6.3	2	8	4	14
WBGene00044802	ZC262.10	8.67	15	13.33	3.92
WBGene00044801	ZC262.9	8.67	15	14.33	4.17
WBGene00044799	ZK686.6	27	22	5	11
WBGene00044798	Y46E12A.4	33	32	7	6
WBGene00044797	F13E9.13	39	30	30	49
WBGene00044796	W03D8.11	3	16	20	29
WBGene00044795	C06H5.8	51	61	102	101
WBGene00044794	Y59A8B.25	124.33	112.66	81.67	83
WBGene00044792	F59C6.14	72	77	116	114
WBGene00044791	F55C5.11	1	0	3	6
WBGene00044790	ZK863.9	14	9	9	27
WBGene00044789	T07A9.14	1183	1225	324	570
WBGene00044788	F35G8.2	29	30	34	29
WBGene00044784	F13H10.8	1271	1183	800	985
WBGene00044783	T26H5.10	6	1	7	10
WBGene00044780	F18E9.8	0	6	4	3
WBGene00044779	T10H9.8	131	135	193	192
WBGene00044778	K09C6.10	0	0	0	0
WBGene00044777	T02B11.9	49	53	72	139
WBGene00044776	T02B11.8	44	42	61	40
WBGene00044775	ZK1290.15	0	0	0	0
WBGene00044774	F16B3.3	55	64	79	82
WBGene00044773	C08A9.10	385	420	772	605
WBGene00044772	T23E7.6	11	17	14	12
WBGene00044771	T23E7.5	0	4	1	5
WBGene00044770	C53C11.5	124	97	109	180
WBGene00044767	T23B7.3	24	34	32	53
WBGene00044763	ZK688.12	62	50	93	106
WBGene00044762	ZK688.11	447	440	137	174
WBGene00044761	Y82E9BR.23	32	24	27	23
WBGene00044760	Y71H2AM.25	16	17	9	14
WBGene00044759	T06E6.15	3	1	8	14
WBGene00044758	Y37H2A.12	277	279	97	109
WBGene00044757	Y55F3BR.11	38	55	121	133
WBGene00044756	F58F12.4	33	52	62	67
WBGene00044755	C32D5.14	0	2	0	0
WBGene00044754	Y119C1B.12	0	0	0	1
WBGene00044753	F49H12.7	11	14	23	17
WBGene00044746	C53H9.3	417	391	297	228
WBGene00044745	Y62E10A.20	243	210	97	116
WBGene00044744	F10G7.12	14	26	75	79
WBGene00044743	C35B8.4	76	94	179	180
WBGene00044742	Y55F3BR.10	69	60	17	31
WBGene00044741	Y57G11C.52	42	30	35	27
WBGene00044738	C50E3.16	3	1	3	2
WBGene00044737	JC8.14	1319	1413	3667	3230
WBGene00044736	Y38C1AA.13	110	101	89	89
WBGene00044735	Y19D10A.17	0	0	0	0.5
WBGene00044734	Y19D10A.16	216.5	203	104	109.5
WBGene00044733	W08F4.13	8	15	1	0
WBGene00044732	T03G11.10	3	3	15	30
WBGene00044726	Y53F4B.43	18.3	9.92	0.19	12.47
WBGene00044725	R11G1.7	29	34	5	2
WBGene00044724	R02E4.3	140	108	146	183
WBGene00044723	K11H12.11	1	4	5	1
WBGene00044720	Y53F4B.42	294	307	155	186
WBGene00044719	K03H6.7	7	19	7	7
WBGene00044711	C17H1.11	0	0	0	0
WBGene00044709	C17H1.14	0	0	0	0
WBGene00044708	C17H1.13	0	0	0	0
WBGene00044707	F22G12.7	0	0	1	3
WBGene00044705	T22F3.12	4	0	8	8
WBGene00044701	AH9.6	27	38	45	23
WBGene00044699	VC5.6	71	80	79	75
WBGene00044698	K09F5.6	194	196	111	167
WBGene00044697	K05F6.11	34.5	43.5	46	71.5
WBGene00044696	F52E1.14	3023	2971	3655	4469
WBGene00044694	F12E12.10	33	23	0	0
WBGene00044693	F12E12.9	25	33	0	0
WBGene00044692	F12E12.8	56	124	0	0
WBGene00044690	M02B7.7	62	96	37	30
WBGene00044689	Y108G3AL.7	7449	8214	2102	3020
WBGene00044687	B0563.9	0	0	0	2
WBGene00044686	W07E11.4	550	476	714	717
WBGene00044684	T08G11.2	91	79	143	185
WBGene00044683	C36E6.8	93	81	79	88
WBGene00044681	T24C4.8	23	12	36	32
WBGene00044680	F30A10.13	63	154	190	194
WBGene00044679	K02B12.9	5	12	2	6
WBGene00044678	B0303.16	8	5	1	1
WBGene00044677	ZK353.10	9	17	8	19
WBGene00044676	Y54F10BL.1	93	102	52	63
WBGene00044675	Y119D3B.22	53	48	26	56
WBGene00044674	B0280.17	258	294	409	542
WBGene00044673	C07D10.6	0	0	0	0
WBGene00044672	F42G2.8	43	58	153	104
WBGene00044668	C18A3.11	1	0	0	0
WBGene00044667	ZK622.5	76	49	72	82
WBGene00044666	F33G12.7	287	320	158	148
WBGene00044665	F59A6.12	149	161	400	428
WBGene00044664	F59A6.11	9	6	5	1
WBGene00044663	F26G1.10	5	4	7	4
WBGene00044662	F26G1.9	15	8	23	7
WBGene00044661	F44G3.14	24	37	32	45
WBGene00044659	F44G3.12	0	0	2	0
WBGene00044658	C01G10.17	15	17	16	37
WBGene00044655	M162.11	1	1	0	0
WBGene00044654	Y61B8A.4	13	15	24	25
WBGene00044651	Y94H6A.11	1162	1166	269	447
WBGene00044650	Y71G10AR.4	2343	2530	1301	1671
WBGene00044649	C23H5.11	15	7	15	21
WBGene00044648	R144.13	256	291	193	111
WBGene00044646	B0205.14	8	12	20	11
WBGene00044645	Y51H7BR.8	0	0	6	1
WBGene00044644	B0205.13	66	85	99	92
WBGene00044643	H17B01.5	38	25	30	20
WBGene00044641	T01D1.8	15	24	46	26
WBGene00044640	B0432.14	37	28	50	54
WBGene00044638	F23A7.8	2471.67	2245.07	2799.33	2109.58
WBGene00044637	Y47D7A.16	130	161	66	97
WBGene00044636	B0393.9	172	174	374	344
WBGene00044634	C29E4.14	12	34	35	66
WBGene00044633	F54H12.7	80	118	183	158
WBGene00044631	F55A11.5	14	23	15	19
WBGene00044630	ZK678.8	28	28	22	15
WBGene00044623	T23F2.1	83	114	99	150
WBGene00044621	F53B1.4	480	666	547	478
WBGene00044620	T22B11.2	84	80	48	87
WBGene00044618	K08D12.5	16	19	21	22
WBGene00044617	R03H4.6	4	16	13	9
WBGene00044616	M01A12.4	14	14	20	38
WBGene00044615	B0252.8	64	73	71	99
WBGene00044614	C36B1.14	375	465	81	102
WBGene00044612	Y57E12AR.1	127	137	110	147
WBGene00044611	T27A3.8	16	22	2	13
WBGene00044610	D2092.10	1	0	0	2
WBGene00044609	Y71H2AM.24	369	397	141	145
WBGene00044608	C07G1.8	454	464	354	250
WBGene00044607	K02A11.4	84	103	152	127
WBGene00044605	F22A3.7	428	407	634	530
WBGene00044604	T10F2.5	370	268	113	135
WBGene00044603	F26A1.15	1	0	9	14
WBGene00044602	C31B8.16	14	13	10	6
WBGene00044589	C29F5.8	2	0	0	0
WBGene00044588	ZK1236.9	12	19	11	17
WBGene00044587	K03D3.12	5	2	4	2
WBGene00044586	Y61A9LA.12	43.5	36.5	53.5	49.83
WBGene00044584	T03G11.9	20	4	12	9
WBGene00044582	B0222.11	25	24	17	25
WBGene00044581	Y81B9A.4	0	0	0	0
WBGene00044580	C24A3.9	0	0	0	0
WBGene00044579	C06E2.9	15	16	3	0
WBGene00044578	K01A12.4	107	112.5	115	110
WBGene00044577	F43E12.1	0	0	0	0
WBGene00044575	F38B6.8	0	0	4	5
WBGene00044574	F23G4.1	27	40	25.25	22
WBGene00044573	C15B12.9	4	5	5	5
WBGene00044571	C46F4.3	0	1	0	0
WBGene00044570	T22B7.8	36	30	41	29
WBGene00044569	C25F6.8	27	13	11	19
WBGene00044568	F39C12.4	11	24	21	49
WBGene00044567	C46C11.4	29	37	2	0
WBGene00044565	F53B1.9	9	2	3	9
WBGene00044564	ZK813.6	1	4	0	0
WBGene00044563	T26C11.8	0	0	0	1
WBGene00044562	C14E2.7	1	1	2	0
WBGene00044561	Y75D11A.6	0	0	0	0
WBGene00044560	C36C9.6	0	0	1.5	1
WBGene00044558	F56C3.10	0	0	2	0
WBGene00044557	ZC13.10	8	13	4	3
WBGene00044556	F38G1.3	68	84	69	94
WBGene00044554	F41E6.15	217	209	57	87
WBGene00044553	T23B12.11	237	235	373	386
WBGene00044552	Y97E10AR.8	6	4	31	30
WBGene00044551	ZK105.8	0	2	2	6
WBGene00044550	C50E3.15	0	0	0	0
WBGene00044549	C50E3.14	0	0	0	0
WBGene00044548	R13D7.11	0	0	3	0
WBGene00044547	C13A2.12	2	6	5	0
WBGene00044546	T01C4.8	0.5	0	1	0
WBGene00044545	EGAP9.4	0	1	1	0
WBGene00044544	F26F12.8	46	47	80	51
WBGene00044543	C53A3.3	2	0	1	1
WBGene00044542	CD4.11	3	5	9	9
WBGene00044541	K09H11.11	8.09	11	9	1
WBGene00044539	K09H11.9	3	4	8	9
WBGene00044538	T09D3.8	10	4	2	5
WBGene00044537	B0238.15	19	10	4	9
WBGene00044536	F14F9.8	9	16	33	35
WBGene00044535	K11D12.13	871	1106	1372	1330
WBGene00044534	H23N18.6	7	7	4	7
WBGene00044533	F41F3.8	107	140	70	86
WBGene00044531	F13A2.9	1	0	1	0
WBGene00044530	F32D1.11	39	32	64	50
WBGene00044529	D2063.4	75	87	158	169
WBGene00044528	Y45G5AL.2	1	9	2	10
WBGene00044527	Y39H10B.2	275	314	547	475
WBGene00044526	T28A11.22	23	58	4	0
WBGene00044525	Y73C8B.5	1	6	0	4
WBGene00044524	Y73C8C.12	0	0	0	0
WBGene00044521	Y5H2A.4	3	14	0	7
WBGene00044520	F59A7.12	20	8	9	6
WBGene00044519	F59A7.11	0	0	0	0
WBGene00044518	T06A1.7	0	0	0	0
WBGene00044516	Y32G9A.12	0	0	0	0
WBGene00044514	R09E12.9	36	47	42	39
WBGene00044513	Y58G8A.5	14	4	10	23
WBGene00044512	W03F9.11	24	26	89	56
WBGene00044511	Y59H11AR.5	9	11	0	0
WBGene00044510	K07H8.11	23	3	22	21
WBGene00044509	K07H8.12	33	40	36	36
WBGene00044508	C18F3.4	172	209	103	128
WBGene00044504	R13A1.10	34	5	39	21
WBGene00044502	C46G7.5	135	143	42	60
WBGene00044501	C55C3.8	12	7	57	88
WBGene00044500	T19E7.6	122	189	245	281
WBGene00044499	T11F8.5	12.5	6.83	14.92	8.83
WBGene00044495	Y54G2A.40	36	24	30	39
WBGene00044493	Y54G2A.50	218	213	109	151.33
WBGene00044492	Y54G2A.49	15	20	54	30
WBGene00044491	Y54G2A.48	14	9	1	6
WBGene00044490	Y54G2A.47	5	14	1	15
WBGene00044489	Y54G2A.46	62	72	39	26
WBGene00044488	Y54G2A.45	548	506	675	619
WBGene00044487	Y54G2A.44	3	5	1	1
WBGene00044485	Y54G2A.41	81	82	248	184
WBGene00044484	C09B9.8	29	24	12	31
WBGene00044483	H06H21.11	676	650	127	144
WBGene00044482	F29B9.12	17	15	14	13
WBGene00044481	ZK185.5	362	397	419	451
WBGene00044480	ZK185.4	0	2	5	4
WBGene00044479	F15E6.10	4	5	10	4
WBGene00044478	K06B9.6	9	15	40	61.5
WBGene00044477	F49F1.14	1	8	7	5
WBGene00044476	F56D6.14	10	31	33	18
WBGene00044475	F56D6.13	63	85	87	104
WBGene00044474	F56D6.12	8	27	55	51
WBGene00044473	F56D6.11	0	1	0	0
WBGene00044472	F56D6.10	0	0	14	13
WBGene00044471	F56D6.9	0	0	14	14
WBGene00044470	C09G12.17	1	0	0	1
WBGene00044469	T26C12.6	407	417	540	684
WBGene00044468	Y69A2AL.2	351	352	760	424
WBGene00044467	R05C11.4	129	130	126	168
WBGene00044466	Y48A5A.3	273	264	206	220
WBGene00044464	Y77E11A.16	2	0	9	19
WBGene00044463	W09G12.10	33	33	15	24
WBGene00044462	C44B12.9	9	10	6	2
WBGene00044461	Y18H1A.14	4	2	4	2
WBGene00044460	Y55F3C.10	1	6	4	1
WBGene00044459	Y55F3C.9	108	113	28	38
WBGene00044458	K11H12.10	1	0	0	2
WBGene00044457	C18H7.11	132	127	178	171
WBGene00044455	F23F12.13	72	74	76	76
WBGene00044454	F27B3.8	0	0	2	0
WBGene00044453	Y102E9.6	3	6	0	1
WBGene00044452	Y102E9.5	134	134	105	148
WBGene00044451	Y69F12A.3	29	24	1	0
WBGene00044450	H14A12.7	38	39	2	3
WBGene00044449	H14A12.6	38	59	2	0
WBGene00044447	ZK688.10	120	120	179	282
WBGene00044446	C06G4.6	19	13	9	22
WBGene00044445	C02F5.14	130	141	178	156
WBGene00044444	F09G8.10	0	7	4	8
WBGene00044443	ZC21.10	10	16	7	3
WBGene00044442	T08A9.13	2	5	8	9
WBGene00044441	Y119C1B.11	3	0	1	7
WBGene00044440	Y73E7A.9	1221	1386	690	797
WBGene00044438	Y51F10.11	703	799	181	300
WBGene00044437	Y47G6A.32	14	13	13	24
WBGene00044436	Y47G6A.31	57	71	11	6
WBGene00044435	Y20F4.8	34	86	27	49
WBGene00044434	Y18H1A.15	67	47	103	186
WBGene00044433	W10C8.6	34	20	19	57
WBGene00044432	W03G9.9	0	4	0	4
WBGene00044431	W03G9.8	742	886	155	120
WBGene00044429	T07H3.7	0	0	0	0
WBGene00044428	T01D1.7	2	0	0	6
WBGene00044427	F56A6.5	0	0	2	0
WBGene00044424	F54D12.10	2	0	1	0
WBGene00044423	F53F10.8	119	129	42	30
WBGene00044421	D1007.18	15	15	19	7
WBGene00044420	C50D2.10	194.75	270.5	143.5	179.5
WBGene00044419	C32B5.17	4	8	0	0
WBGene00044418	C08G5.7	103	91	98	156
WBGene00044417	C08F1.11	29	32	0	1
WBGene00044416	C08E3.15	0	0	0	0
WBGene00044415	C08E3.14	0	0	0	0
WBGene00044414	C06A5.12	58	49	22	24
WBGene00044413	B0205.12	254	238	251	165
WBGene00044411	R12B2.8	30	8	19	16
WBGene00044410	F48E8.8	15	17	35	16
WBGene00044409	C45G9.14	1	0	1	0
WBGene00044406	F02A9.7	16	22	13	16
WBGene00044403	Y54F10BM.15	28	33	77	91
WBGene00044402	Y82E9BL.18	26	34	28	30
WBGene00044401	Y55B1BR.6	51	42	36	39
WBGene00044396	ZK1290.14	143	134	123	206
WBGene00044395	R12C12.10	22	43	27	30
WBGene00044394	B0034.7	3	3	6	7
WBGene00044393	ZK1248.20	20	22	28	29
WBGene00044392	C25H3.16	23	18	49	36
WBGene00044391	C25H3.15	4	1	8	12
WBGene00044390	ZK177.11	2	1	2	0
WBGene00044389	C27D6.12	43	69	93	89
WBGene00044388	C27D6.11	151	117	233	294
WBGene00044387	C27A2.8	8	3	8	7
WBGene00044386	C27A2.7	10	9	20	35
WBGene00044385	F59A6.10	0	2	6	15
WBGene00044384	F11G11.14	17	19	35	77.5
WBGene00044383	T05A7.11	3	5	1	0
WBGene00044382	Y14H12A.2	16	9	12	6
WBGene00044381	K10G6.5	7	4	26	9
WBGene00044380	T24E12.12	3	0	0	0
WBGene00044379	F40H7.12	0	0	3	0
WBGene00044378	Y49F6B.14	0	0	0	0
WBGene00044377	Y49F6B.13	2	7	2	0
WBGene00044376	Y49F6B.12	0	0	2	4
WBGene00044375	F39E9.14	0	0	0	0
WBGene00044374	C17F4.12	2	4	11	10
WBGene00044373	C17F4.11	0	2	0	0
WBGene00044372	ZC239.21	28	25	2	0
WBGene00044371	ZC239.20	26	29	1	0
WBGene00044370	C41H7.9	7	15	3.5	0
WBGene00044369	ZK355.7	0	0	2	0
WBGene00044368	K12H6.10	0	0	0	0
WBGene00044367	T05A8.8	6	5	9	3
WBGene00044366	F34D6.9	13	29	3	0
WBGene00044365	F34D6.8	32.33	12	0	0
WBGene00044364	F34D6.7	10.33	22	2	1
WBGene00044363	F22E5.21	9	9	6	14
WBGene00044362	F42G2.7	7	8	15	42
WBGene00044361	K09F6.11	3	0	0	0
WBGene00044360	C33C12.11	2	1	1	2
WBGene00044359	C16C4.17	7	1	3	1
WBGene00044358	Y71G12B.33	15	11	33	43
WBGene00044357	C03G5.13	192.92	176.83	318.25	360
WBGene00044356	W02D7.12	15	12	0	1
WBGene00044355	ZK563.7	34	59	37	31
WBGene00044354	ZK418.11	3	4	2	3
WBGene00044353	ZK418.10	4	4	5	4
WBGene00044352	ZK381.8	7	8	3	0
WBGene00044350	Y73B6BL.44	71	78	116	128
WBGene00044349	Y71G12B.32	16	13	28	25
WBGene00044348	Y71G12B.31	21	37	26	44
WBGene00044347	Y71G12B.30	62	103	138	191
WBGene00044346	Y59E9AL.8	7	23	14	31
WBGene00044345	Y48G1C.12	607	650	162	188
WBGene00044344	Y46H3A.7	1139	1205	542	636
WBGene00044342	T05B11.7	15	9	6	6
WBGene00044341	M01G5.6	317	389	163	141
WBGene00044340	C03G5.12	82.25	71.33	154.25	178.17
WBGene00044339	C03G5.11	298	211	425	481.25
WBGene00044338	C03G5.10	59.5	105.56	126.17	132.67
WBGene00044337	C03G5.9	192.25	174.83	312.25	354.17
WBGene00044333	C01G12.13	25	29	35	72
WBGene00044332	T20B3.16	41	57	23	31
WBGene00044331	T20B3.15	13	6	2	1
WBGene00044330	R08B4.2	87	107	38	89
WBGene00044329	F11A10.8	1452	1564	412	478
WBGene00044326	C33H5.10	1217	1121	437	466
WBGene00044325	C33H5.19	1102	1058	470	434
WBGene00044324	ZK652.3	1473	1572	653	708
WBGene00044323	F15A4.11	229	226	94	141
WBGene00044322	F15A4.12	171	215	213	109
WBGene00044321	B0511.8	2214	2351	901	1192
WBGene00044319	W06E11.5	975	1224	291	443
WBGene00044318	W06E11.2	384	417	264	240
WBGene00044317	F41G3.19	1	0	2	0
WBGene00044316	F41G3.21	67	91	74	122
WBGene00044315	F41G3.20	5	1	0	2
WBGene00044314	M151.8	21	17	0	0
WBGene00044313	M02D8.7	3	1	2	3
WBGene00044312	K04C2.8	57	70	108	101
WBGene00044311	K04C2.7	17	25	18	34
WBGene00044310	H20J04.9	276	270	131	101
WBGene00044307	F58F9.9	0	1	0	1
WBGene00044306	F58F9.8	6	18	0	1
WBGene00044305	F56H1.6	1245	1400	847	902
WBGene00044304	F52B10.3	60	77	69	89
WBGene00044303	F52B10.2	29	25	12	18
WBGene00044301	D2062.12	78	58	86	132
WBGene00044300	D1022.9	44	67	75	76
WBGene00044299	C42D8.9	1	3	13	9
WBGene00044298	T23B7.2	24	37	45	89.5
WBGene00044297	C25B8.8	10	12	18	27
WBGene00044296	F10C1.9	350	429	462	364
WBGene00044295	C09E7.10	7	4	2	6
WBGene00044294	C01B10.11	610	685	737	808
WBGene00044293	K08D12.7	0	0	0	1
WBGene00044292	F56D6.8	0	0	0	0
WBGene00044291	C25F9.10	92	63	132.5	76.5
WBGene00044290	B0035.18	259	269	59	77
WBGene00044289	Y37F4.8	0	10	18	21
WBGene00044288	F30H5.5	3	12	4	0
WBGene00044287	F21H12.7	14	11	9	13
WBGene00044286	C32C4.7	1	6	0	0
WBGene00044284	T25C12.4	0	0	0	0
WBGene00044283	ZK867.3	68	103	190	193
WBGene00044282	T19H12.12	0	0	0	0
WBGene00044281	R04A9.7	63	84	2	0
WBGene00044280	W02A2.9	131	102	353	350
WBGene00044278	F09C6.14	1	1	1	4
WBGene00044275	Y50E8A.17	0	0	0	0
WBGene00044274	H12D21.15	94.33	111.66	26	24.67
WBGene00044273	H12D21.14	94.33	111.66	26	24.67
WBGene00044272	H12D21.13	42.07	43.75	83.24	86.3
WBGene00044271	H12D21.12	14.07	15.42	43.74	34.3
WBGene00044265	Y105E8B.11	0	0	1	0
WBGene00044264	Y105E8A.32	0	2	0	0
WBGene00044263	Y105C5A.26	0	0	0	0
WBGene00044261	Y87G2A.20	41	39	53	71
WBGene00044260	Y87G2A.19	182	235	132	255
WBGene00044259	Y73F8A.36	5	0	0	0
WBGene00044258	Y57G11C.51	370	381	209	275
WBGene00044257	Y45F10D.16	2	7	20	41
WBGene00044256	Y45F10C.6	13	29	22	20
WBGene00044253	M117.6	83.5	67	25	13
WBGene00044251	F59C6.12	87	86	51	28
WBGene00044250	F56G4.7	20	16	148	151
WBGene00044249	F55B11.6	4	4	1	6
WBGene00044247	F36H2.4	1	11	8	23
WBGene00044246	F36D1.10	0	0	1	2
WBGene00044245	F32A7.8	0	0	0	0
WBGene00044244	F26D10.13	32	43	1	7
WBGene00044243	F16C3.4	25	31	73	84
WBGene00044242	C54C8.12	0	0	0	0
WBGene00044241	C53D6.11	27	26	38	53
WBGene00044240	C47E12.14	4	0	1	0
WBGene00044239	C33D9.10	0	0.12	0	0
WBGene00044238	C30H6.12	4	2	2	0
WBGene00044237	C17H1.10	0	1	0	3
WBGene00044236	C17E4.11	223	200	91	77
WBGene00044235	C06A1.7	4	19	5	5
WBGene00044233	Y56A3A.36	319	272	145	210
WBGene00044232	C18D11.7	13	13	25	28
WBGene00044230	C36E8.6	0	0	2	0
WBGene00044227	C07A9.13	23	20	61	78
WBGene00044225	C38D4.10	136.17	181	59.83	39.17
WBGene00044222	T16G12.10	55	76	0	7
WBGene00044221	F41G3.18	40	31	33	30
WBGene00044218	F23H12.10	73.5	85.25	99.5	71.83
WBGene00044215	ZK228.10	0	0	1	0
WBGene00044213	Y102A5C.36	92	82	34	53
WBGene00044212	Y68A4A.13	9	9	27	24
WBGene00044211	Y60A3A.25	38	37	61	31
WBGene00044210	Y51A2D.21	178	228	160	244
WBGene00044208	Y6G8.6	2	0	0	1
WBGene00044207	Y6G8.5	9	3	18	12
WBGene00044206	T26H5.9	24	63	252	142
WBGene00044205	T13F3.8	81	54	102	180
WBGene00044204	T07C12.14	907	900	228	307
WBGene00044203	T02E9.6	7	3	1	1
WBGene00044202	K10G4.10	13	15	0	2
WBGene00044201	H39E23.3	5	7	0	4
WBGene00044200	H37A05.4	315	318	33	84
WBGene00044198	F56H9.6	3	1	1	3
WBGene00044197	F55C9.13	23	38	1	0
WBGene00044195	F49A5.10	2	0	0	0
WBGene00044194	F47B8.14	0	0	0	0
WBGene00044193	F47B8.13	4	5	0	1
WBGene00044192	F46B6.13	34	20	0	0
WBGene00044191	F43D2.6	526	473	611	817
WBGene00044189	F36D3.14	0	0	3	0
WBGene00044188	F28F8.9	399	408	170	166
WBGene00044187	F25C8.5	0	6	3	8
WBGene00044185	F14F8.14	0	0	0	0
WBGene00044184	F11A5.16	0	0	0	0
WBGene00044183	F09C6.13	2	0	15	28
WBGene00044182	F09C6.12	25	13	18	32
WBGene00044181	F09C6.11	0	2	1	2
WBGene00044180	C47E8.11	17	36	53	35
WBGene00044179	C30G7.5	0	0	5	0
WBGene00044178	C30G7.4	91	93	87	130
WBGene00044177	C30G7.3	224	340	342	459
WBGene00044176	C30G7.2	177	180	159	188
WBGene00044175	C12D8.19	98.5	83	115	126.5
WBGene00044174	C12D8.18	108	102	171	156
WBGene00044169	C06C3.10	11	11	51	58
WBGene00044167	C36A4.11	30	24	48	62.5
WBGene00044166	C54C6.7	24	32	58	64
WBGene00044164	Y46G5A.39	0	1	1	4
WBGene00044163	F49C5.11	34	57	55	41
WBGene00044162	F49C5.10	2	1	0	0
WBGene00044160	W10C6.2	1	3	1	8
WBGene00044159	F26C11.4	15	25	1	8
WBGene00044158	Y53C12A.8	28	32	71	66
WBGene00044157	Y66C5A.2	0	0	0	0
WBGene00044156	Y66C5A.1	61	54	73	100
WBGene00044154	Y7A5A.10	9	2	2	9
WBGene00044153	W04G3.11	11	15	7	23
WBGene00044152	W04G3.10	6	0	2	2
WBGene00044151	W04G3.12	0	2	3	6
WBGene00044150	VB0395L.1	46	31	35	46
WBGene00044149	T24D5.6	14	6	0	3
WBGene00044148	T08D10.4	3	6	10	12
WBGene00044147	M163.11	0	3	3	0
WBGene00044146	M163.10	0	0	0	2
WBGene00044145	M163.9	0	0	0	0
WBGene00044144	M153.4	8	8	18	28
WBGene00044143	K09E9.4	34	42	16	48
WBGene00044142	H13N06.7	3	2	1	5
WBGene00044141	H03G16.6	0	0	0	0
WBGene00044140	F42F12.11	0	1	1	2
WBGene00044139	F42D1.4	2	3	2	5
WBGene00044138	F31F6.8	7	13	5	4
WBGene00044137	F28H6.8	8	1	1	11
WBGene00044135	F08G12.11	0	5	2	1
WBGene00044134	D1025.10	124	162	100	156
WBGene00044133	C44C10.12	0	0	0	0
WBGene00044132	C23H4.8	29	28	34	41
WBGene00044131	Y45G12C.16	514.5	517.5	155	232
WBGene00044127	BE10.5	14	14	35	20
WBGene00044125	C39H7.9	6	0	0	6
WBGene00044124	C39H7.8	0	0	0	0
WBGene00044122	T28B8.6	88	95	116	100
WBGene00044120	C36B1.13	5	7	14	7
WBGene00044117	F26G5.12	2	4	0	0
WBGene00044116	C06B3.14	0	0	9	0
WBGene00044115	C06B3.13	3	2	0	0
WBGene00044114	C06B3.12	0	0	0	0
WBGene00044113	C54F6.15	0	1	0	0
WBGene00044112	F47B8.12	4	3	1	0
WBGene00044109	K02E11.10	958	1020	780	760
WBGene00044107	F58G6.9	338	450	805	640
WBGene00044106	C31A11.10	0	0	3	0
WBGene00044105	F54B8.16	0	0	0	0
WBGene00044100	F20E11.15	0	3	0	0
WBGene00044099	Y19D10A.15	5.5	2	3	2
WBGene00044094	ZK265.9	1483	1511	1152	1247
WBGene00044092	F30B5.8	1	3	3	0
WBGene00044091	R09E12.8	9	2	3	0
WBGene00044090	C02A12.10	0	1	5	0
WBGene00044089	C02A12.9	0	0	0	0
WBGene00044088	C02A12.8	3	3	0	2
WBGene00044087	C45H4.18	2	0	7	1
WBGene00044086	H02K04.2	0	0	1	0
WBGene00044084	Y54G9A.10	1	2	3	4
WBGene00044083	B0564.1	0	1	0	0
WBGene00044082	D1086.12	236	196	261	318
WBGene00044081	D1086.11	2710	2955	3886	4361
WBGene00044080	D1086.10	5873	5851	6486.5	8014
WBGene00044079	C34E11.3	702	631	656	876
WBGene00044078	T04A8.4	119	104	138	133
WBGene00044077	T18H9.7	2707	2693	1024	1444
WBGene00044074	W02B8.6	0	2	4	8
WBGene00044073	C34H4.3	121	119	151	180
WBGene00044072	ZK1128.5	1160	1186	436	520
WBGene00044071	D2021.2	685	706	393	528
WBGene00044070	T22A3.4	491	592	702	881
WBGene00044069	M03C11.4	4045	4340	1509	1797
WBGene00044068	ZK867.1	410	374	209	294
WBGene00044067	T28F3.3	1282	1541	573	956
WBGene00044066	Y40B1B.3	46	85	2	0
WBGene00044065	W09G3.3	393	423	244	271
WBGene00044063	ZK430.2	843	906	708	639
WBGene00044062	T14D7.3	44	49	63	75
WBGene00044061	R11B5.1	768	836	399	527
WBGene00044059	T27C5.12	4	2	3	0
WBGene00044058	F17B5.6	0	1	0	0
WBGene00044049	C41C4.10	396	399	625	541
WBGene00044048	F57G9.7	0	1	0	0
WBGene00044047	Y57A10C.11	15	19	4	2
WBGene00044045	R11G10.3	20	21	26	38
WBGene00044044	C08B6.14	0	0	4	0
WBGene00044043	Y46G5A.38	12	12	9	18
WBGene00044035	F27E5.7	50	49	44	35
WBGene00044034	Y38E10A.28	24	26	5	11
WBGene00044032	T21B4.17	120	167	83	132
WBGene00044031	F49C5.9	0	1	0	3
WBGene00044030	Y17G7B.23	20	11	2	8
WBGene00044029	C05D12.7	70	53	50.5	87
WBGene00044028	F33H1.6	2	8	6	8
WBGene00044027	F27E5.8	0	0	0	0
WBGene00044026	W02B12.15	1294	1338	1268	1246
WBGene00044025	T01G1.4	714	734	597	728
WBGene00044024	C35A5.11	32	23	24	17
WBGene00044021	R02E4.2	20	22	14	20
WBGene00044020	ZK856.14	2	3	3	5
WBGene00044019	C55A6.12	609	692	717	713
WBGene00044018	T04B2.8	14	19	24	16
WBGene00044016	C35A5.10	62	43	46	46
WBGene00044014	F15H10.10	0	0	0	0
WBGene00044013	F15H10.9	0	0	0	0
WBGene00044012	C08B6.13	0	0	0	1
WBGene00044011	T06E4.12	544	512.5	332	390
WBGene00044009	ZK822.6	14	17	12	20
WBGene00044008	C45G3.5	1396	1773	339	501
WBGene00044007	ZK1320.13	118	144	163	166
WBGene00044006	H32K21.1	11	20	25	28
WBGene00044005	F37C12.18	71	92	107	182
WBGene00044004	C24A8.6	89	105.83	90.5	114
WBGene00044003	Y41E3.18	48	30	51	39
WBGene00044002	F40G12.15	0	0	0	1
WBGene00044001	C09G4.4	355	289	53	88
WBGene00043998	T21C12.8	38	58	74	83
WBGene00043997	Y79H2A.12	2	10	9	11
WBGene00043996	C44B9.6	10	6	1	0
WBGene00043995	F40F12.9	22	21	31	38
WBGene00043994	C07A9.12	48	30	38	43
WBGene00043992	F58A4.14	6	16	10	29
WBGene00043989	AC8.11	24.33	30.52	27.42	31
WBGene00043988	AC8.10	44	50.92	53.92	73.42
WBGene00043986	T05A7.10	5	5	13	22
WBGene00043985	C44C10.11	134	126	103	129
WBGene00043984	C56E6.7	5	4	4	7
WBGene00043983	C39D10.11	131	133	125	199
WBGene00043982	B0403.6	52	99	60	60
WBGene00043981	T14E8.4	54	40	22	20
WBGene00043980	F11D5.7	77	55	50	69
WBGene00043952	ZC404.2	28	35	30	34
WBGene00043948	ZC262.7	186.33	180.91	147.83	199.91
WBGene00043743	Y59E9AL.2	1024.16	1276.02	635.66	872.49
WBGene00043705	Y55F3AM.7	281	284	105	135
WBGene00043702	Y54G2A.7	34	31	36	33
WBGene00043666	Y45G5AM.4	0	0	0	0
WBGene00043534	W02B12.13	49	58	25	17
WBGene00043469	R09H3.2	0	2	1	1
WBGene00043466	R05G6.3	3	6	0	0
WBGene00043328	F45D11.11	0	0.67	0	1.5
WBGene00043327	F45D11.7	0	0.33	0	1.5
WBGene00043308	F39B2.9	3	2	3	5
WBGene00043302	F32D8.11	79	85	41	50
WBGene00043297	F28F5.4	6	10	4	9
WBGene00043279	F22D6.8	84	128	44	34
WBGene00043187	C40H5.1	0	0	0	0
WBGene00043156	C27F2.9	307	387	162	186
WBGene00043147	C24D10.8	201.83	226.67	178.33	182.17
WBGene00043120	C09H10.4	8	0	0	0
WBGene00043097	C02D5.4	866	920	1078	1225
WBGene00043069	F20D6.12	0	0	0	0
WBGene00043068	F32E10.9	223	215	138	191
WBGene00043067	Y73B6BL.43	6	29	8	5
WBGene00043066	Y73B6BL.42	26	36	13	40
WBGene00043065	C55C3.7	3	6	7	6
WBGene00043064	Y59E9AL.7	620	634	471	374
WBGene00043062	Y54G2A.39	417	447	411	392.33
WBGene00043061	Y54G2A.38	0	0	2	8
WBGene00043060	R144.12	578	577	378	402
WBGene00043059	T11A5.7	5	0	0	3
WBGene00043058	W05H5.8	0	0	1	0
WBGene00043057	M142.8	583	690	290	297
WBGene00043056	Y53H1A.5	571	618	125	189
[truncated: 17,999 more rows]
