# Supplementary material for: An AT-hook transcription factor promotes transcription of histone, spliced-leader, and piRNA clusters
Source: Nucleic Acids Res. 2025 Feb 13;53(4):gkaf079. doi: 10.1093/nar/gkaf079 (PMC11822377; doi:10.1093/nar/gkaf079)
Supplement: gkaf079_Supplemental_Files [file gkaf079_supplemental_files.zip › Table_S5.xlsx]

## Sheet: Sheet1
Supplementary Table S5: Raw image files of Ethidium bromide stain and Northern Blots
Ethidium Bromide stain
SL1 probe
5S rRNA probe
