# Supplementary material for: An AT-hook transcription factor promotes transcription of histone, spliced-leader, and piRNA clusters
Source: Nucleic Acids Res. 2025 Feb 13;53(4):gkaf079. doi: 10.1093/nar/gkaf079 (PMC11822377; doi:10.1093/nar/gkaf079)
Supplement: gkaf079_Supplemental_Files [file gkaf079_supplemental_files.zip › Table_S6_Final.xlsx]

## Sheet: Sheet1
Supplementary Table S6: piRNA levels in control and ATTF-6 depletion strains.
WBGene Name	Sequence ID	Locus ID	Biotype	control_rep.1	control_rep.2	attf-6 depletion_rep.1	attf-6 depletion_rep.2
WBGene00045784	Y51H4A.48	21ur-1	Type I piRNA	15.507	16.2897	0.968252	1.65237
WBGene00046545	T06A10.18	21ur-10	Type I piRNA	9.2143	6.61771	0.484126	0.413092
WBGene00047662	H32C10.13	21ur-100	Type I piRNA	12.1359	7.50855	0	0.413092
WBGene00046838	Y57G11C.144	21ur-1000	Type I piRNA	40.0036	33.9794	2.42063	2.47855
WBGene00165804	Y116A8C.216	21ur-10000	Type I piRNA	29.8903	29.2706	1.21031	2.27201
WBGene00172568	Y64G10A.307	21ur-10002	Type I piRNA	0.898956	1.71806	0	0.206546
WBGene00169963	R05A10.86	21ur-10003	Type I piRNA	81.9174	36.6519	2.05753	1.23928
WBGene00166697	Y67A10A.183	21ur-10004	Type I piRNA	2.02265	3.05433	0.242063	0
WBGene00168543	Y57G11C.728	21ur-10005	Type I piRNA	0	0.381791	0	0
WBGene00167126	C47A4.89	21ur-10007	Type I piRNA	0.224739	0	0	0
WBGene00165711	F36H12.38	21ur-10009	Type I piRNA	4.0453	2.48164	0.363094	0
WBGene00046079	Y57G11C.92	21ur-1001	Type I piRNA	76.1866	59.8139	9.19839	7.22911
WBGene00171641	Y105C5A.1017	21ur-10012	Type I piRNA	74.3886	51.16	0.726189	0.413092
WBGene00167240	T08B6.32	21ur-10013	Type I piRNA	0.11237	0.190895	0	0
WBGene00168291	T27E7.50	21ur-10014	Type I piRNA	2.92161	2.99069	0.363094	0
WBGene00172424	Y51H4A.799	21ur-10015	Type I piRNA	6.06796	4.51786	0	0
WBGene00169656	Y41E3.340	21ur-10016	Type I piRNA	17.3049	11.8355	0.242063	0.413092
WBGene00172597	C08F11.102	21ur-10017	Type I piRNA	6.2927	4.6027	0	0
WBGene00166091	Y73F8A.578	21ur-10018	Type I piRNA	0	0.127264	0	0
WBGene00168987	T27E7.52	21ur-10019	Type I piRNA	0.449478	0.254527	0	0
WBGene00050303	Y41E3.193	21ur-1002	Type I piRNA	22.0244	22.7802	0.484126	0.413092
WBGene00172060	Y64G10A.299	21ur-10020	Type I piRNA	9.88852	7.57218	0.121031	0.103273
WBGene00167578	Y37A1A.93	21ur-10021	Type I piRNA	1.79791	2.29074	0.242063	0.206546
WBGene00165380	Y7A9A.29	21ur-10022	Type I piRNA	9.66378	8.3994	0.242063	0
WBGene00170947	ZK381.24	21ur-10023	Type I piRNA	2.02265	0.890845	0	0.619638
WBGene00174173	F36A4.19	21ur-10024	Type I piRNA	0	0.254527	0.242063	0.206546
WBGene00169753	Y41E3.344	21ur-10025	Type I piRNA	18.6533	13.7869	0.726189	0
WBGene00168927	F55B11.91	21ur-10026	Type I piRNA	3.14635	2.54527	0	0.206546
WBGene00174279	Y57G11C.1087	21ur-10027	Type I piRNA	1.68554	0.509054	0	0
WBGene00173405	Y73B6BL.243	21ur-10029	Type I piRNA	9.66378	8.01761	0.242063	0.206546
WBGene00049560	Y41E3.164	21ur-1003	Type I piRNA	2.69687	2.03622	0	0.413092
WBGene00174546	C52D10.125	21ur-10030	Type I piRNA	0	0.127264	0	0
WBGene00171239	E03H12.20	21ur-10032	Type I piRNA	2.92161	2.92706	0	0.413092
WBGene00165549	Y57G11C.529	21ur-10033	Type I piRNA	1.1237	1.3999	0	0
WBGene00173749	Y105C5B.1301	21ur-10034	Type I piRNA	16.406	13.299	0.605157	0.413092
WBGene00167999	Y105C5A.722	21ur-10035	Type I piRNA	2.02265	0.254527	0.484126	0
WBGene00174801	Y57G11C.1119	21ur-10036	Type I piRNA	6.51743	1.65443	0.242063	0
WBGene00169123	Y116A8A.94	21ur-10037	Type I piRNA	10.338	8.3994	0.726189	0.206546
WBGene00165395	Y37A1B.152	21ur-10038	Type I piRNA	0	0.127264	0	0
WBGene00174717	Y105C5A.1247	21ur-10039	Type I piRNA	38.6551	32.834	1.57341	2.06546
WBGene00169087	Y105C5A.814	21ur-10040	Type I piRNA	0.224739	0.254527	0	0
WBGene00172627	Y64G10A.313	21ur-10042	Type I piRNA	4.27004	3.62701	0	0.413092
WBGene00169437	Y105C5A.844	21ur-10043	Type I piRNA	16.7431	11.2628	1.81547	2.06546
WBGene00172476	Y57G11C.973	21ur-10044	Type I piRNA	5.95559	5.28144	0.363094	0.516365
WBGene00166759	Y67A10A.184	21ur-10045	Type I piRNA	10.6751	10.2447	0.363094	0.309819
WBGene00167375	Y17G9A.37	21ur-10046	Type I piRNA	0	0.509054	0	0
WBGene00171804	Y41E3.401	21ur-10047	Type I piRNA	1597.11	1691.72	23.117	19.2088
WBGene00165964	Y73B6BL.104	21ur-10048	Type I piRNA	0.674217	2.7998	0.726189	0.413092
WBGene00170265	Y51H4A.676	21ur-10049	Type I piRNA	19.1028	19.2804	0.968252	1.23928
WBGene00045892	Y57G11C.76	21ur-1005	Type I piRNA	385.652	329.74	5.80951	5.3702
WBGene00174825	Y73F8A.1142	21ur-10050	Type I piRNA	0	0.127264	0	0
WBGene00173637	C05C12.8	21ur-10052	Type I piRNA	0.898956	0.509054	0	0
WBGene00168083	Y57G11A.135	21ur-10053	Type I piRNA	0.674217	0.381791	0	0
WBGene00171111	LLC1.85	21ur-10054	Type I piRNA	2.47213	1.14537	0	0
WBGene00165597	Y64G10A.181	21ur-10055	Type I piRNA	2.47213	1.27264	0	0
WBGene00174423	Y4C6B.91	21ur-10056	Type I piRNA	3.14635	2.16348	0	0
WBGene00169056	H12I19.78	21ur-10057	Type I piRNA	3.03398	2.09985	0	0
WBGene00168341	Y73B6BL.141	21ur-10058	Type I piRNA	0	0.381791	0	0
WBGene00050491	Y67A10A.133	21ur-1006	Type I piRNA	45.3973	61.5956	1.21031	0.413092
WBGene00167940	Y73F8A.689	21ur-10060	Type I piRNA	1.68554	1.97259	0.121031	0.206546
WBGene00174944	B0350.65	21ur-10061	Type I piRNA	9.88852	7.38129	0	0.206546
WBGene00169240	F14E12.2	21ur-10063	Type I piRNA	3.14635	1.01811	0	0
WBGene00165079	Y73F8A.504	21ur-10064	Type I piRNA	0.561848	0.318159	0	0
WBGene00172175	B0513.77	21ur-10065	Type I piRNA	0	0.381791	0	0
WBGene00173726	Y105C5B.1297	21ur-10066	Type I piRNA	2.69687	2.7998	0.242063	0
WBGene00168073	Y105C5A.732	21ur-10067	Type I piRNA	7.86587	9.03572	0.322751	0.206546
WBGene00174481	Y73F8A.1120	21ur-10068	Type I piRNA	29.7779	13.8081	0.121031	0
WBGene00169397	Y73F8A.777	21ur-10069	Type I piRNA	1.34843	1.78169	0	0
WBGene00049745	C08F11.50	21ur-1007	Type I piRNA	22.6987	16.417	0.484126	0.413092
WBGene00173819	Y116A8C.426	21ur-10070	Type I piRNA	106.751	113.137	2.90475	1.65237
WBGene00169501	Y57G11B.169	21ur-10071	Type I piRNA	7.07928	6.9995	0.968252	0.206546
WBGene00172739	H25K10.119	21ur-10072	Type I piRNA	2.69687	2.22711	0.121031	0
WBGene00168494	Y57G11B.153	21ur-10073	Type I piRNA	1.57317	1.52716	0	0
WBGene00167359	F38C2.55	21ur-10074	Type I piRNA	34.4975	23.671	0.363094	0.309819
WBGene00170481	Y57G11C.855	21ur-10075	Type I piRNA	20.5636	16.6715	0.605157	0.826185
WBGene00173835	Y73F8A.1076	21ur-10076	Type I piRNA	0	0.127264	0	0
WBGene00169402	M03D4.48	21ur-10077	Type I piRNA	0.674217	0.636318	0.242063	0
WBGene00167933	Y105C5B.830	21ur-10078	Type I piRNA	18.6533	11.9628	0.242063	0.413092
WBGene00174951	F26D12.96	21ur-10079	Type I piRNA	8.31535	5.5996	0.242063	0.826185
WBGene00048965	R05A10.44	21ur-1008	Type I piRNA	84.839	79.7306	1.08928	0.619638
WBGene00170596	Y45F10B.48	21ur-10080	Type I piRNA	3.7082	3.56338	0.363094	0
WBGene00165644	Y116A8C.213	21ur-10081	Type I piRNA	0.224739	0	0	0
WBGene00166999	Y105C5A.656	21ur-10082	Type I piRNA	0.449478	0.127264	0	0
WBGene00172717	Y105C5A.1105	21ur-10083	Type I piRNA	2.02265	1.27264	0.242063	0
WBGene00168418	Y105C5A.752	21ur-10084	Type I piRNA	0	0.127264	0	0
WBGene00173490	H35B03.20	21ur-10085	Type I piRNA	0.449478	0	0	0
WBGene00170941	Y64G10A.275	21ur-10087	Type I piRNA	0	0.0636318	0	0
WBGene00166336	Y105C5B.710	21ur-10088	Type I piRNA	2.92161	4.58149	0.242063	0.206546
WBGene00171908	C45E5.43	21ur-10089	Type I piRNA	0	0.254527	0	0
WBGene00169829	C55F2.5	21ur-10093	Type I piRNA	0.674217	0.254527	0.242063	0.206546
WBGene00174828	Y116A8C.459	21ur-10094	Type I piRNA	0.449478	0.509054	0	0
WBGene00168099	Y116A8C.286	21ur-10095	Type I piRNA	0.224739	0	0	0
WBGene00173642	F38C2.87	21ur-10096	Type I piRNA	0	0.254527	0	0
WBGene00171378	F02H6.64	21ur-10097	Type I piRNA	0	1.27264	0.242063	0
WBGene00171969	Y57G11C.942	21ur-10099	Type I piRNA	0.449478	0	0	0
WBGene00045647	Y105C5B.40	21ur-101	Type I piRNA	6.06796	3.30885	0.968252	0
WBGene00047987	Y105C5B.288	21ur-1010	Type I piRNA	229.009	163.152	5.08332	3.09819
WBGene00165819	Y57G11A.94	21ur-10101	Type I piRNA	0.898956	0.509054	0.242063	0
WBGene00167672	R05A10.76	21ur-10103	Type I piRNA	13.9338	10.5629	0.242063	0.206546
WBGene00167137	C08F11.64	21ur-10104	Type I piRNA	0.898956	0	0	0
WBGene00168790	F36H12.46	21ur-10105	Type I piRNA	0.898956	0.254527	0	0
WBGene00173650	Y57G11C.1048	21ur-10106	Type I piRNA	0.674217	0.381791	0	0
WBGene00165509	R05G6.14	21ur-10108	Type I piRNA	5.84322	3.94517	0.726189	0.826185
WBGene00172212	Y40C5A.11	21ur-10109	Type I piRNA	0.449478	0.381791	0	0
WBGene00048769	Y73F8A.309	21ur-1011	Type I piRNA	75.2876	55.1051	3.87301	3.30474
WBGene00171875	Y105C5A.1036	21ur-10112	Type I piRNA	7.64113	4.32696	0	0
WBGene00165982	T05A1.9	21ur-10113	Type I piRNA	2.69687	1.14537	0	0.826185
WBGene00170460	C39H7.49	21ur-10114	Type I piRNA	0.674217	0.890845	0	0
WBGene00174137	T28H11.30	21ur-10115	Type I piRNA	0.674217	0.890845	0.484126	0.413092
WBGene00170805	F28D1.18	21ur-10116	Type I piRNA	1.34843	0.763582	0.242063	0
WBGene00172611	R13H7.15	21ur-10117	Type I piRNA	0.224739	0	0	0
WBGene00169416	Y7A9A.56	21ur-10118	Type I piRNA	0.224739	0.890845	0	0
WBGene00049545	C55C3.22	21ur-1012	Type I piRNA	96.3007	78.5853	2.42063	4.13092
WBGene00172186	T08A9.14	21ur-10121	Type I piRNA	0	0.254527	0.242063	0
WBGene00166652	Y57G11C.596	21ur-10122	Type I piRNA	0.449478	0.381791	0	0
WBGene00167141	B0273.55	21ur-10123	Type I piRNA	0.11237	0	0	0
WBGene00171328	T27E7.63	21ur-10124	Type I piRNA	0.674217	0.636318	0	0
WBGene00167985	C08F11.77	21ur-10126	Type I piRNA	0	0.0848424	0	0
WBGene00165317	B0547.6	21ur-10127	Type I piRNA	0	0.381791	0	0
WBGene00047582	Y105C5A.225	21ur-1013	Type I piRNA	2.24739	1.3999	0	0
WBGene00169690	C31H1.62	21ur-10131	Type I piRNA	0.337109	0.127264	0	0
WBGene00174152	Y73F8A.1101	21ur-10132	Type I piRNA	0.898956	0.127264	0	0
WBGene00172841	Y105C5A.1113	21ur-10134	Type I piRNA	3.59583	2.92706	0	0.206546
WBGene00167271	Y51H4A.528	21ur-10135	Type I piRNA	9.66378	6.87223	0.726189	0.413092
WBGene00171575	Y57G11C.915	21ur-10136	Type I piRNA	0	0.763582	0	0
WBGene00168851	Y37A1B.220	21ur-10137	Type I piRNA	10.6002	6.23592	0.484126	0.344244
WBGene00170648	T13A10.38	21ur-10138	Type I piRNA	42.4757	34.6157	0.484126	0.619638
WBGene00169461	Y105C5B.962	21ur-10139	Type I piRNA	1.34843	0.636318	0	0
WBGene00048718	Y4C6B.19	21ur-1014	Type I piRNA	17.5297	13.6172	1.21031	1.44582
WBGene00173875	Y57G11C.1067	21ur-10140	Type I piRNA	0.674217	0.254527	0	0
WBGene00166676	Y51H4A.495	21ur-10141	Type I piRNA	0.449478	0.381791	0	0
WBGene00172811	Y57G11A.196	21ur-10142	Type I piRNA	15.9565	8.65393	0.242063	0.413092
WBGene00167213	Y51H4A.522	21ur-10143	Type I piRNA	1.34843	1.08174	0	0.103273
WBGene00173407	Y57G11C.1029	21ur-10144	Type I piRNA	0.337109	0.69995	0	0
WBGene00166161	C31H1.39	21ur-10145	Type I piRNA	110.572	72.7948	1.33135	1.23928
WBGene00170504	H32C10.60	21ur-10146	Type I piRNA	1.1237	0.827213	0	0
WBGene00173802	Y51H4A.872	21ur-10148	Type I piRNA	3.22126	1.82411	0.0806876	0
WBGene00168454	Y37A1A.100	21ur-10149	Type I piRNA	11.4617	11.581	0.484126	0
WBGene00049628	H35B03.6	21ur-1015	Type I piRNA	0.224739	0	0	0
WBGene00171861	C47A4.119	21ur-10150	Type I piRNA	7.86587	5.5996	0.484126	0
WBGene00170985	Y51H4A.707	21ur-10151	Type I piRNA	0.224739	0	0.242063	0
WBGene00166799	Y105C5B.752	21ur-10152	Type I piRNA	0.561848	1.14537	0.121031	0
WBGene00174893	F14E12.3	21ur-10153	Type I piRNA	1.1237	0.636318	0	0
WBGene00169525	Y73F8A.789	21ur-10154	Type I piRNA	14.608	11.0719	0.484126	0.826185
WBGene00167785	F26D12.48	21ur-10155	Type I piRNA	0.224739	0.254527	0	0
WBGene00173363	Y37A1B.310	21ur-10156	Type I piRNA	8.76483	5.98139	0	0.206546
WBGene00171714	Y116A8C.372	21ur-10157	Type I piRNA	0	0.127264	0	0
WBGene00167228	Y17G9A.36	21ur-10158	Type I piRNA	0.224739	0.254527	0	0
WBGene00166678	C11D2.53	21ur-10159	Type I piRNA	6.96691	6.10865	0	0.619638
WBGene00047660	Y51H4A.181	21ur-1016	Type I piRNA	18.4286	19.1532	0.968252	1.23928
WBGene00166462	Y105C5B.724	21ur-10160	Type I piRNA	1.34843	0.381791	0	0
WBGene00169687	T19E7.15	21ur-10161	Type I piRNA	4.0453	2.7998	0.242063	0.413092
WBGene00170327	H32C10.58	21ur-10163	Type I piRNA	2.47213	1.01811	0	0
WBGene00174506	K01G12.21	21ur-10164	Type I piRNA	42.9252	35.3793	0.242063	0.206546
WBGene00169846	R03E9.5	21ur-10165	Type I piRNA	4.0453	3.69064	0	1.03273
WBGene00174129	F52B11.94	21ur-10166	Type I piRNA	2.92161	4.83602	0	0.619638
WBGene00173484	Y73B6BL.247	21ur-10167	Type I piRNA	0.674217	1.3999	0	0
WBGene00167887	C52D10.82	21ur-10168	Type I piRNA	0	0.254527	0	0
WBGene00172325	Y45F10C.17	21ur-10169	Type I piRNA	0.898956	0.509054	0	0
WBGene00048285	F52B11.22	21ur-1017	Type I piRNA	87.6483	75.7218	5.56745	2.6851
WBGene00166683	Y105C5B.738	21ur-10170	Type I piRNA	5.39374	1.78169	0	0
WBGene00165474	Y116A8C.210	21ur-10171	Type I piRNA	0	0.127264	0	0
WBGene00171334	Y116A8C.359	21ur-10172	Type I piRNA	1.1237	1.90895	0	0.206546
WBGene00172244	C11D2.78	21ur-10174	Type I piRNA	0.224739	0.127264	0	0
WBGene00167780	B0478.14	21ur-10175	Type I piRNA	1.1237	1.01811	0	0
WBGene00173373	Y51H4A.844	21ur-10176	Type I piRNA	0.898956	0.890845	0	0.206546
WBGene00168913	Y73B6BL.150	21ur-10177	Type I piRNA	5.84322	4.07244	0	0
WBGene00171409	Y67A10A.270	21ur-10179	Type I piRNA	8.09061	3.30885	0.242063	0.413092
WBGene00045786	Y40H7A.25	21ur-1018	Type I piRNA	39.217	33.2158	0.363094	0.722911
WBGene00169565	LLC1.72	21ur-10180	Type I piRNA	6.2927	4.45423	0	0.206546
WBGene00166079	Y73F8A.576	21ur-10181	Type I piRNA	0.224739	0.127264	0	0
WBGene00173033	Y73F8A.1026	21ur-10183	Type I piRNA	2.69687	1.52716	0	0
WBGene00174063	C49A9.35	21ur-10185	Type I piRNA	0.449478	0.254527	0	0
WBGene00169582	Y105C5A.860	21ur-10186	Type I piRNA	0.449478	0.127264	0	0
WBGene00170269	Y42H9AL.1	21ur-10187	Type I piRNA	1.34843	0.763582	0.242063	0.413092
WBGene00165307	Y105C5B.633	21ur-10188	Type I piRNA	0	0.127264	0	0
WBGene00171329	F36H12.56	21ur-10189	Type I piRNA	2.02265	2.03622	1.9365	0.206546
WBGene00046538	F02H6.14	21ur-1019	Type I piRNA	11.237	7.50855	0.484126	0
WBGene00174761	Y57G11C.1115	21ur-10190	Type I piRNA	4.49478	2.7998	0	0
WBGene00170908	Y40H7A.256	21ur-10194	Type I piRNA	0.898956	0.509054	0.121031	0.103273
WBGene00171700	Y51H4A.752	21ur-10199	Type I piRNA	5.169	3.18159	0.242063	0
WBGene00046231	Y64G10A.35	21ur-102	Type I piRNA	123.157	120.391	6.05157	3.09819
WBGene00048644	Y64G10A.97	21ur-1020	Type I piRNA	0.449478	1.14537	0	0
WBGene00165571	Y37A1B.158	21ur-10200	Type I piRNA	0.449478	0.254527	0	0
WBGene00169728	Y73B6BR.18	21ur-10201	Type I piRNA	27.8677	22.5257	2.42063	2.6851
WBGene00174183	4R79.5	21ur-10202	Type I piRNA	3.82056	2.67254	0	0.206546
WBGene00167138	H16O14.29	21ur-10204	Type I piRNA	0.11237	0.445423	0.121031	0
WBGene00171716	Y105C5A.1021	21ur-10205	Type I piRNA	1.1237	0.636318	0	0
WBGene00166196	Y37A1B.171	21ur-10206	Type I piRNA	161.7	135.536	3.87301	2.99492
WBGene00170524	Y37A1B.255	21ur-10207	Type I piRNA	5.95559	4.26333	0.242063	0.206546
WBGene00170633	Y57G11C.865	21ur-10208	Type I piRNA	3.82056	3.81791	0	0
WBGene00173818	C29A12.8	21ur-10209	Type I piRNA	0.674217	0.636318	0.726189	0.206546
WBGene00049256	H25K10.43	21ur-1021	Type I piRNA	270.136	230.283	4.84126	4.54402
WBGene00167075	Y57G11C.630	21ur-10210	Type I piRNA	0.449478	0.254527	0	0
WBGene00170328	Y41E3.357	21ur-10211	Type I piRNA	0.224739	0	0	0
WBGene00174031	F55B11.127	21ur-10212	Type I piRNA	0.674217	0	0	0
WBGene00169487	F49C12.16	21ur-10213	Type I piRNA	0.224739	0.127264	0.242063	0.413092
WBGene00172518	LLC1.100	21ur-10214	Type I piRNA	1.57317	0.890845	0	0
WBGene00168065	K08B4.19	21ur-10215	Type I piRNA	5.61848	2.41801	0	0
WBGene00171813	Y57G11C.930	21ur-10216	Type I piRNA	2.02265	1.14537	0	0
WBGene00167379	Y64G10A.209	21ur-10217	Type I piRNA	4.49478	6.61771	0.484126	1.03273
WBGene00170447	Y37A1B.253	21ur-10218	Type I piRNA	7.86587	3.94517	0.242063	0
WBGene00050060	Y4C6B.24	21ur-1022	Type I piRNA	56.1848	41.4879	2.42063	1.65237
WBGene00165508	Y57G11C.526	21ur-10220	Type I piRNA	19.8894	15.1444	1.21031	0.929458
WBGene00172210	Y41E3.411	21ur-10221	Type I piRNA	18.4286	15.6534	0	0.206546
WBGene00167747	Y37A1A.96	21ur-10224	Type I piRNA	0.224739	0	0	0
WBGene00174189	Y40H7A.297	21ur-10225	Type I piRNA	5.84322	6.23592	0	0
WBGene00168888	F13G11.94	21ur-10226	Type I piRNA	0.449478	0.127264	0	0
WBGene00171914	Y105C5A.1039	21ur-10228	Type I piRNA	2.92161	1.5908	0	0
WBGene00166335	LLC1.51	21ur-10229	Type I piRNA	1.34843	1.01811	0	0
WBGene00050293	Y64G10A.149	21ur-1023	Type I piRNA	10.7875	9.7993	0	0.206546
WBGene00166299	T27E7.44	21ur-10230	Type I piRNA	0.898956	0.127264	0	0
WBGene00167361	Y116A8C.263	21ur-10232	Type I piRNA	103.38	83.6122	2.66269	1.34255
WBGene00167908	Y105C5A.714	21ur-10233	Type I piRNA	572.635	432.505	29.1686	27.5739
WBGene00173456	Y51H4A.853	21ur-10234	Type I piRNA	11.237	4.58149	0.968252	0.826185
WBGene00168978	F36H12.47	21ur-10235	Type I piRNA	11.0122	13.999	1.45238	1.23928
WBGene00174514	Y43D4A.155	21ur-10236	Type I piRNA	0	0.127264	0	0
WBGene00165067	C50F7.11	21ur-10237	Type I piRNA	0.449478	0.127264	0.726189	0.826185
WBGene00170689	T27E7.61	21ur-10238	Type I piRNA	0.898956	0.381791	0.242063	0
WBGene00166147	Y105C5B.692	21ur-10239	Type I piRNA	0.11237	0.318159	0	0
WBGene00048668	Y51H4A.247	21ur-1024	Type I piRNA	0.224739	0.254527	0	0
WBGene00168339	Y51H4A.582	21ur-10240	Type I piRNA	0	0.254527	0	0
WBGene00171683	Y73F8A.928	21ur-10241	Type I piRNA	4.27004	2.16348	0	0
WBGene00167206	Y57G11B.135	21ur-10242	Type I piRNA	1.34843	1.90895	0.363094	0
WBGene00170604	Y105C5A.945	21ur-10243	Type I piRNA	1.1237	2.67254	0	0.206546
WBGene00166118	Y105C5A.591	21ur-10244	Type I piRNA	13.1472	11.1992	0.84722	0.826185
WBGene00169458	VY10G11R.47	21ur-10245	Type I piRNA	106.414	89.7208	1.08928	0.619638
WBGene00172830	H16O14.66	21ur-10246	Type I piRNA	11.0122	6.23592	0	0.206546
WBGene00168325	Y51H4A.580	21ur-10247	Type I piRNA	560.836	524.008	9.92458	11.6699
WBGene00171380	Y116A8C.362	21ur-10248	Type I piRNA	3.82056	1.3999	0	0.206546
WBGene00167414	C02B10.38	21ur-10249	Type I piRNA	0.449478	1.52716	0.242063	0.206546
WBGene00049243	Y105C5A.374	21ur-1025	Type I piRNA	570.163	430.087	29.1686	26.7477
WBGene00170772	Y57G11C.871	21ur-10250	Type I piRNA	6.2927	4.32696	1.21031	0.206546
WBGene00174623	Y40H7A.304	21ur-10252	Type I piRNA	83.3782	78.9671	0.968252	1.136
WBGene00166584	Y105C5B.732	21ur-10254	Type I piRNA	182.039	169.706	4.11507	2.37528
WBGene00165372	Y45F10D.64	21ur-10256	Type I piRNA	8.09061	5.79049	0.484126	0.619638
WBGene00171240	Y7A9C.26	21ur-10257	Type I piRNA	0.224739	0	0	0
WBGene00169018	T23G4.85	21ur-10258	Type I piRNA	56.6343	55.4233	3.75197	4.13092
WBGene00174572	Y67A10A.331	21ur-10259	Type I piRNA	18.6533	11.1992	0	0
WBGene00050159	F13G11.52	21ur-1026	Type I piRNA	41.8015	27.3617	2.90475	3.30474
WBGene00168582	Y105C5B.891	21ur-10260	Type I piRNA	10.5627	11.3901	0.84722	1.03273
WBGene00166343	Y116A8C.228	21ur-10261	Type I piRNA	52.4766	30.3524	1.9365	1.44582
WBGene00167761	M199.84	21ur-10262	Type I piRNA	13.0349	7.50855	0	0.619638
WBGene00172900	Y4C6B.79	21ur-10263	Type I piRNA	1.34843	0.381791	0	0
WBGene00165808	F13G11.63	21ur-10264	Type I piRNA	11.5741	11.3265	0	0
WBGene00174009	Y105C5B.1323	21ur-10265	Type I piRNA	1.57317	1.27264	0	0.103273
WBGene00167445	C08F11.70	21ur-10266	Type I piRNA	1.34843	1.46353	0	0.206546
WBGene00170063	Y37A1B.243	21ur-10267	Type I piRNA	0.786587	0.890845	0.121031	0
WBGene00172981	Y51H4A.830	21ur-10268	Type I piRNA	2.47213	2.03622	0	0
WBGene00168740	ZK550.30	21ur-10269	Type I piRNA	8.20298	7.19039	0	0.413092
WBGene00050734	F13G11.55	21ur-1027	Type I piRNA	27.6429	23.5438	2.42063	1.44582
WBGene00168676	F13G11.89	21ur-10270	Type I piRNA	0.449478	0	0	0
WBGene00172970	Y37A1B.302	21ur-10271	Type I piRNA	0.898956	0.509054	0	0
WBGene00167149	F02H6.46	21ur-10273	Type I piRNA	0.337109	0.127264	0	0
WBGene00173938	H08M01.107	21ur-10274	Type I piRNA	54.6116	42.1243	1.69444	1.96219
WBGene00165700	Y116A8C.214	21ur-10275	Type I piRNA	2.24739	1.01811	0	0
WBGene00173264	Y67A10A.303	21ur-10276	Type I piRNA	8.20298	4.32696	0.363094	0
WBGene00167516	C02B10.39	21ur-10277	Type I piRNA	15.8441	12.3446	0.84722	0.309819
WBGene00166809	F56F12.19	21ur-10278	Type I piRNA	0.561848	1.01811	0	0
WBGene00168594	Y105C5A.770	21ur-10279	Type I piRNA	0	0.127264	0	0
WBGene00046766	F23B2.17	21ur-1028	Type I piRNA	0.898956	1.90895	0.242063	0
WBGene00170440	Y73F8A.839	21ur-10281	Type I piRNA	88.9967	63.3773	1.45238	0.929458
WBGene00168462	Y73F8A.725	21ur-10282	Type I piRNA	1.34843	1.3999	0	0.206546
WBGene00174320	C47A4.136	21ur-10283	Type I piRNA	1.68554	2.22711	0.242063	0.206546
WBGene00171788	Y73F8A.936	21ur-10284	Type I piRNA	3.93293	4.1997	0.363094	0.516365
WBGene00167033	Y57G11C.625	21ur-10285	Type I piRNA	120.573	128.664	3.99404	4.13092
WBGene00170308	AC7.43	21ur-10286	Type I piRNA	1.1237	0.954477	0.121031	0.206546
WBGene00165806	Y105C5B.671	21ur-10287	Type I piRNA	0.449478	0.127264	0	0
WBGene00169862	C45E5.34	21ur-10289	Type I piRNA	15.0575	8.01761	1.9365	1.03273
WBGene00049577	Y73B6BL.76	21ur-1029	Type I piRNA	7.86587	6.87223	0.242063	0.413092
WBGene00174660	B0547.32	21ur-10290	Type I piRNA	0.449478	0	0	0
WBGene00166732	Y57G11C.604	21ur-10291	Type I piRNA	6.18033	5.5996	0.484126	0.516365
WBGene00172450	Y73B6BL.213	21ur-10292	Type I piRNA	1.57317	1.65443	0	0.619638
WBGene00165389	Y105C5A.540	21ur-10293	Type I piRNA	0.898956	0.509054	0	0
WBGene00171103	Y51H4A.713	21ur-10294	Type I piRNA	0.449478	0.254527	0	0
WBGene00170817	VY10G11R.52	21ur-10295	Type I piRNA	12.6978	8.59029	0.121031	0.103273
WBGene00169020	Y73F8A.749	21ur-10299	Type I piRNA	6.51743	3.43612	0	0
WBGene00046875	Y17G9A.11	21ur-103	Type I piRNA	47.42	42.2515	2.17857	0.826185
WBGene00046731	T27E7.18	21ur-1030	Type I piRNA	2.69687	2.73617	0.363094	0
WBGene00168401	R05G6.16	21ur-10300	Type I piRNA	0	0.127264	0	0
WBGene00168877	F13G11.93	21ur-10301	Type I piRNA	1.34843	2.16348	0.242063	0
WBGene00174247	Y105C5A.1216	21ur-10302	Type I piRNA	6.06796	7.89034	0	0.826185
WBGene00170610	Y73F8A.855	21ur-10304	Type I piRNA	6.2927	5.5996	0	0.413092
WBGene00168304	H32C10.42	21ur-10305	Type I piRNA	2.02265	2.41801	0	0
WBGene00166624	M199.81	21ur-10306	Type I piRNA	0	0.190895	0	0
WBGene00169441	F13G11.101	21ur-10307	Type I piRNA	4.49478	2.67254	0	0
WBGene00172776	Y73F8A.1004	21ur-10308	Type I piRNA	218.559	189.877	6.29364	4.02765
WBGene00049668	Y67A10A.117	21ur-1031	Type I piRNA	0.898956	0.636318	0	0
WBGene00170240	Y57G11C.830	21ur-10310	Type I piRNA	0.449478	1.01811	0	0
WBGene00174884	C06G3.17	21ur-10311	Type I piRNA	27.1934	16.417	6.29364	5.3702
WBGene00169205	Y41E3.329	21ur-10312	Type I piRNA	4.0453	3.56338	0.242063	0
WBGene00169259	Y57G11C.771	21ur-10313	Type I piRNA	4.27004	4.07244	0.968252	0.206546
WBGene00173697	Y105C5B.1296	21ur-10316	Type I piRNA	0.224739	0.127264	0	0
WBGene00170463	H25K10.103	21ur-10317	Type I piRNA	19.1028	16.1625	0.968252	1.44582
WBGene00167390	Y105C5B.780	21ur-10318	Type I piRNA	7.64113	2.54527	0.242063	0
WBGene00169044	Y73F8A.754	21ur-10319	Type I piRNA	149.789	126.755	1.9365	2.16873
WBGene00047932	Y57G11C.241	21ur-1032	Type I piRNA	55.2858	48.9965	4.35713	4.95711
WBGene00174083	Y57G11B.211	21ur-10320	Type I piRNA	1.34843	0.890845	0	0
WBGene00171392	Y37A1A.115	21ur-10321	Type I piRNA	3.37109	2.92706	0	0
WBGene00165807	Y105C5A.566	21ur-10322	Type I piRNA	0.674217	0.254527	0	0
WBGene00166905	Y57G11C.617	21ur-10324	Type I piRNA	6.06796	5.72686	0	0.103273
WBGene00173027	H32C10.83	21ur-10325	Type I piRNA	0.449478	0.636318	0.484126	0
WBGene00171971	F38C2.74	21ur-10326	Type I piRNA	0	0.763582	0	0
WBGene00174096	Y73F8A.1095	21ur-10327	Type I piRNA	0	0.127264	0	0
WBGene00168713	Y105C5A.782	21ur-10328	Type I piRNA	17.9791	9.67203	0	0.413092
WBGene00046137	Y105C5A.93	21ur-1033	Type I piRNA	0	0.254527	0.242063	0
WBGene00172630	Y116A8B.78	21ur-10332	Type I piRNA	1.79791	1.14537	0	0
WBGene00170179	Y73F8A.828	21ur-10333	Type I piRNA	3.14635	3.56338	0	0.413092
WBGene00174449	Y105C5B.1365	21ur-10334	Type I piRNA	0.674217	1.14537	0	0.206546
WBGene00171256	Y105C5B.1107	21ur-10335	Type I piRNA	13.0349	6.87223	0.968252	0.413092
WBGene00165529	Y105C5B.650	21ur-10336	Type I piRNA	0.449478	0.127264	0	0
WBGene00173066	Y64G10A.320	21ur-10337	Type I piRNA	0	0	0	0
WBGene00167331	R05G6.15	21ur-10338	Type I piRNA	0.224739	0.381791	0	0
WBGene00174064	Y116A8C.431	21ur-10339	Type I piRNA	0.224739	1.01811	0.242063	0
WBGene00049375	Y43D4A.52	21ur-1034	Type I piRNA	2.02265	2.03622	0.242063	0
WBGene00166072	Y43D4A.80	21ur-10340	Type I piRNA	0.674217	0.509054	0	0.206546
WBGene00169628	H16O14.42	21ur-10342	Type I piRNA	0	0.127264	0	0.206546
WBGene00172760	Y57G11C.983	21ur-10343	Type I piRNA	0	0.509054	0.242063	0
WBGene00168238	H25K10.84	21ur-10344	Type I piRNA	0.674217	0.254527	0.242063	0
WBGene00165123	Y73F8A.511	21ur-10345	Type I piRNA	9.2143	15.3989	0.484126	2.06546
WBGene00170914	Y9C9A.80	21ur-10346	Type I piRNA	0	1.3999	0.242063	0
WBGene00166420	Y9C9A.50	21ur-10347	Type I piRNA	6.51743	5.98139	1.21031	0.619638
WBGene00167896	Y105C5B.827	21ur-10349	Type I piRNA	0.224739	0.636318	0	0
WBGene00049981	Y4C6B.23	21ur-1035	Type I piRNA	8.54009	8.27213	1.21031	1.23928
WBGene00172179	F23B2.29	21ur-10351	Type I piRNA	2.69687	1.78169	0	0.413092
WBGene00166457	T23G4.64	21ur-10352	Type I piRNA	0	0.127264	0	0
WBGene00165554	Y116A8C.211	21ur-10353	Type I piRNA	0.224739	0	0	0
WBGene00171951	C55C3.56	21ur-10354	Type I piRNA	0.224739	0.127264	0	0
WBGene00166619	C52D10.69	21ur-10355	Type I piRNA	0.674217	0.254527	0	0
WBGene00173616	Y116A8C.418	21ur-10356	Type I piRNA	0.337109	0.254527	0	0
WBGene00173380	Y40H7A.287	21ur-10357	Type I piRNA	0.449478	0.127264	0	0
WBGene00174467	B0273.107	21ur-10359	Type I piRNA	0.449478	0.509054	0	0
WBGene00050391	Y105C5B.547	21ur-1036	Type I piRNA	80.4566	65.9225	1.9365	1.03273
WBGene00172770	R13H7.16	21ur-10360	Type I piRNA	2.69687	1.01811	0.242063	0.206546
WBGene00174045	Y105C5B.1329	21ur-10365	Type I piRNA	0.224739	0.127264	0	0
WBGene00169204	Y105C5A.829	21ur-10366	Type I piRNA	0.898956	0.254527	0	0
WBGene00168218	Y4C6A.35	21ur-10368	Type I piRNA	0.449478	0.254527	0	0
WBGene00168695	W03F8.51	21ur-10369	Type I piRNA	1.91028	1.65443	0.121031	0.103273
WBGene00167144	Y73F8A.640	21ur-10370	Type I piRNA	0.674217	0.381791	0	0
WBGene00174726	T19E7.20	21ur-10371	Type I piRNA	1.57317	0.381791	0.484126	0
WBGene00169195	Y4C6B.58	21ur-10372	Type I piRNA	3.37109	3.56338	0	0
WBGene00169784	Y116A8C.324	21ur-10373	Type I piRNA	0.224739	0	0	0
WBGene00174225	Y105C5B.1347	21ur-10374	Type I piRNA	2.92161	1.78169	0	0
WBGene00168701	Y51H4A.603	21ur-10375	Type I piRNA	3.82056	3.43612	0.242063	0
WBGene00173090	C47A4.131	21ur-10376	Type I piRNA	1.34843	1.78169	0	0
WBGene00166953	Y64G10A.201	21ur-10377	Type I piRNA	0.224739	0	0	0
WBGene00171384	AC7.50	21ur-10378	Type I piRNA	0.674217	0.127264	0	0.206546
WBGene00169354	B0218.9	21ur-10379	Type I piRNA	0	0.127264	0	0
WBGene00165748	Y64G10A.183	21ur-10380	Type I piRNA	4.71952	6.10865	0	0
WBGene00169643	C43G2.13	21ur-10382	Type I piRNA	2.24739	0.381791	0	0.206546
WBGene00174841	Y116A8C.460	21ur-10383	Type I piRNA	15.7317	11.3265	0.968252	1.03273
WBGene00167346	Y64G10A.207	21ur-10385	Type I piRNA	3.82056	4.58149	0	0.206546
WBGene00171603	H04M03.59	21ur-10386	Type I piRNA	0.674217	0.254527	0	0
WBGene00170144	H12I19.86	21ur-10388	Type I piRNA	0.674217	1.14537	0	0
WBGene00169452	ZK616.41	21ur-10389	Type I piRNA	0	0.381791	0	0
WBGene00047031	Y73F8A.173	21ur-1039	Type I piRNA	31.2387	32.5795	0.484126	0.826185
WBGene00170536	Y73B6BL.181	21ur-10390	Type I piRNA	1.1237	0.890845	0	0.619638
WBGene00165244	Y64G10A.170	21ur-10391	Type I piRNA	0	0.381791	0	0
WBGene00171576	F29G9.8	21ur-10392	Type I piRNA	0.224739	0.127264	0	0
WBGene00167041	Y105C5A.658	21ur-10393	Type I piRNA	0.224739	0.127264	0	0
WBGene00173815	Y116A8C.425	21ur-10396	Type I piRNA	0.898956	1.01811	0	0
WBGene00166225	B0273.51	21ur-10398	Type I piRNA	9.2143	9.41751	0.242063	0.619638
WBGene00050400	Y105C5B.549	21ur-104	Type I piRNA	33.9356	38.0518	1.21031	0
WBGene00167054	Y105C5A.660	21ur-10400	Type I piRNA	24.2718	18.326	0.726189	0.206546
WBGene00171843	Y105C5A.1030	21ur-10401	Type I piRNA	0.898956	1.01811	0	0
WBGene00165993	F09E8.9	21ur-10402	Type I piRNA	0	0.381791	0.242063	0
WBGene00169508	Y105C5A.854	21ur-10403	Type I piRNA	0.224739	0.127264	0	0
WBGene00173949	Y116A8C.429	21ur-10404	Type I piRNA	0.898956	0	0	0
WBGene00167429	Y67A10A.197	21ur-10407	Type I piRNA	6.51743	4.07244	0.363094	0.206546
WBGene00171741	C47A4.118	21ur-10408	Type I piRNA	1.1237	0.890845	0.242063	0
WBGene00049470	Y105C5B.449	21ur-1041	Type I piRNA	93.7162	85.7757	7.50395	5.3702
WBGene00167998	Y57G11C.692	21ur-10410	Type I piRNA	15.0575	10.8174	0.484126	0
WBGene00173719	Y73F8A.1068	21ur-10411	Type I piRNA	4.71952	3.30885	0	0
WBGene00175004	Y4C6B.97	21ur-10412	Type I piRNA	36.7448	32.6431	2.2996	1.65237
WBGene00167885	C52D10.81	21ur-10413	Type I piRNA	0.674217	0.572686	0	0
WBGene00165189	Y40H7A.157	21ur-10414	Type I piRNA	3.25872	4.07244	0.363094	0
WBGene00170912	Y57G11B.186	21ur-10415	Type I piRNA	0.224739	0.254527	0	0
WBGene00169349	Y37A1B.233	21ur-10416	Type I piRNA	17.9791	10.8174	1.45238	0.826185
WBGene00174911	Y73F8A.1152	21ur-10417	Type I piRNA	0.224739	0.445423	0	0
WBGene00171962	Y51H4A.776	21ur-10418	Type I piRNA	1.01133	0.127264	0.484126	0.206546
WBGene00165270	H12I19.54	21ur-10419	Type I piRNA	0.561848	0.509054	0.121031	0
WBGene00046084	C06E7.12	21ur-1042	Type I piRNA	24.946	16.1625	2.90475	1.03273
WBGene00173335	C02B10.64	21ur-10421	Type I piRNA	0.224739	0.254527	0	0
WBGene00174400	Y37A1B.320	21ur-10423	Type I piRNA	5.61848	3.69064	0	0
WBGene00168371	Y37A1B.212	21ur-10425	Type I piRNA	1.34843	1.01811	0	0
WBGene00173891	K02B2.32	21ur-10426	Type I piRNA	0.449478	0.254527	0	0
WBGene00169456	Y105C5A.847	21ur-10427	Type I piRNA	12.885	11.6234	0.242063	0.757336
WBGene00166867	Y73F8A.630	21ur-10428	Type I piRNA	2.24739	0.763582	0	0
WBGene00047043	Y105C5A.172	21ur-1043	Type I piRNA	6.74217	6.36318	0.484126	0.826185
WBGene00169260	C47A4.102	21ur-10431	Type I piRNA	7.41639	3.43612	0	0
WBGene00172294	VY10G11R.57	21ur-10432	Type I piRNA	59.5559	47.4693	0.242063	0.619638
WBGene00165344	Y105C5A.534	21ur-10433	Type I piRNA	13.4843	9.16298	1.21031	0.413092
WBGene00173228	Y105C5B.1265	21ur-10434	Type I piRNA	3.37109	1.65443	0	0
WBGene00166501	F52B11.50	21ur-10435	Type I piRNA	6.96691	6.49044	1.21031	1.65237
WBGene00168477	Y67A10A.215	21ur-10436	Type I piRNA	0.898956	0.445423	0	0
WBGene00174338	Y116A8A.140	21ur-10437	Type I piRNA	3.37109	2.7998	0.484126	0.206546
WBGene00167160	Y105C5B.767	21ur-10438	Type I piRNA	0	0.381791	0	0
WBGene00172706	T08B6.56	21ur-10439	Type I piRNA	0.674217	0.890845	0	0
WBGene00049355	Y57G11B.74	21ur-1044	Type I piRNA	5.61848	4.83602	0.726189	0.619638
WBGene00165057	F55B11.61	21ur-10440	Type I piRNA	5.61848	5.21781	0	0
WBGene00174394	Y57G11C.1095	21ur-10441	Type I piRNA	35.0593	28.7616	1.45238	1.44582
WBGene00166493	Y105C5B.726	21ur-10442	Type I piRNA	1.57317	1.27264	0	0
WBGene00170804	C47A4.110	21ur-10443	Type I piRNA	1.57317	0.254527	0	0
WBGene00170824	Y116A8B.67	21ur-10444	Type I piRNA	0	0.763582	0	0
WBGene00167814	ZK616.36	21ur-10446	Type I piRNA	2.47213	2.03622	0	0.206546
WBGene00167828	Y57G11C.682	21ur-10449	Type I piRNA	18.4286	21.1258	0.242063	0.206546
WBGene00170385	C06A12.14	21ur-10450	Type I piRNA	0.11237	0.254527	0	0
WBGene00174942	Y17G9A.83	21ur-10451	Type I piRNA	0	0.636318	0.726189	0
WBGene00166447	Y51H4A.479	21ur-10455	Type I piRNA	2.24739	0.509054	0	0
WBGene00174410	F08B1.6	21ur-10456	Type I piRNA	0.224739	0.636318	0.484126	0.619638
WBGene00168876	Y57G11A.145	21ur-10457	Type I piRNA	9.66378	6.10865	0	0.413092
WBGene00166082	VY10G11R.36	21ur-10458	Type I piRNA	0.674217	1.01811	0	0
WBGene00170611	Y116A8C.341	21ur-10459	Type I piRNA	0.224739	0	0	0
WBGene00047050	Y105C5A.173	21ur-1046	Type I piRNA	3.82056	2.16348	0	0
WBGene00173768	C44H9.10	21ur-10460	Type I piRNA	0	0.254527	0.484126	0
WBGene00173959	F44E8.38	21ur-10462	Type I piRNA	50.5663	31.1796	0.242063	0.206546
WBGene00169652	Y105C5A.865	21ur-10463	Type I piRNA	0.224739	0	0.242063	0
WBGene00174802	R05A10.116	21ur-10464	Type I piRNA	0	0.509054	0	0
WBGene00170860	Y4C6B.67	21ur-10466	Type I piRNA	1.57317	0.763582	0	0
WBGene00165154	Y116A8B.36	21ur-10467	Type I piRNA	0.449478	1.08174	0.121031	0
WBGene00171942	Y37A1A.120	21ur-10468	Type I piRNA	0	0.127264	0	0
WBGene00167101	Y7A9D.37	21ur-10469	Type I piRNA	0.674217	0.254527	0	0
WBGene00048961	C31H1.29	21ur-1047	Type I piRNA	135.068	125.609	4.5992	1.85892
WBGene00166718	C52D10.70	21ur-10470	Type I piRNA	0.674217	0.890845	0	0
WBGene00171355	Y105C5A.998	21ur-10471	Type I piRNA	1.57317	1.14537	0	0
WBGene00173013	Y41E3.425	21ur-10473	Type I piRNA	20.4513	18.4532	0.726189	0.413092
WBGene00169563	Y51H4A.640	21ur-10474	Type I piRNA	0.224739	0.127264	0	0
WBGene00174103	Y105C5B.1335	21ur-10475	Type I piRNA	3.82056	2.29074	0	0
WBGene00170229	Y116A8C.335	21ur-10476	Type I piRNA	22.0244	22.5257	1.21031	1.03273
WBGene00167178	K08B4.17	21ur-10477	Type I piRNA	9.66378	12.9809	0.484126	0
WBGene00173478	H12I19.105	21ur-10478	Type I piRNA	1.34843	0.636318	0	0
WBGene00167924	C39H7.35	21ur-10479	Type I piRNA	5.61848	4.96328	0.484126	0
WBGene00166294	Y57G11C.573	21ur-10480	Type I piRNA	0.449478	0	0.242063	0
WBGene00167372	Y51H4A.535	21ur-10482	Type I piRNA	12.3607	13.1082	2.42063	1.85892
WBGene00171876	Y51H4A.771	21ur-10483	Type I piRNA	0	0.254527	0	0
WBGene00172671	Y73B6BL.219	21ur-10484	Type I piRNA	2.92161	2.29074	0.242063	0
WBGene00174020	M03D4.68	21ur-10486	Type I piRNA	0.898956	0.509054	0	0
WBGene00169545	LLC1.71	21ur-10487	Type I piRNA	0.898956	0.636318	0	0
WBGene00170496	Y40H7A.247	21ur-10488	Type I piRNA	2.47213	1.78169	0	0.206546
WBGene00166005	H12I19.59	21ur-10489	Type I piRNA	0.224739	0.254527	0	0
WBGene00045687	Y67A10A.20	21ur-1049	Type I piRNA	46.2963	48.9329	0.605157	0.309819
WBGene00166263	Y67A10A.172	21ur-10490	Type I piRNA	0.224739	0	0	0
WBGene00173786	Y57G11C.1060	21ur-10493	Type I piRNA	0.224739	0.509054	0	0
WBGene00050244	Y51H4A.364	21ur-105	Type I piRNA	13.0349	11.1356	0.84722	0.103273
WBGene00048228	Y51H4A.221	21ur-1050	Type I piRNA	436.443	389.045	8.23014	6.60948
WBGene00172007	B0513.74	21ur-10500	Type I piRNA	33.2614	25.1982	5.08332	4.33747
WBGene00167984	Y105C5B.836	21ur-10502	Type I piRNA	2.69687	4.07244	0	0
WBGene00168447	H12I19.74	21ur-10503	Type I piRNA	1.34843	1.01811	0.121031	0.206546
WBGene00174126	B0273.104	21ur-10504	Type I piRNA	9.32667	8.2085	0.242063	0.103273
WBGene00169603	Y105C5A.862	21ur-10505	Type I piRNA	0.337109	0.318159	0	0
WBGene00170109	Y57G11C.820	21ur-10506	Type I piRNA	14.9452	11.8991	1.69444	1.23928
WBGene00172065	Y51H4A.783	21ur-10507	Type I piRNA	12.3607	10.0538	0.968252	0
WBGene00172644	Y57G11C.980	21ur-10508	Type I piRNA	294.858	292.388	12.8293	16.9368
WBGene00168169	Y73F8A.704	21ur-10509	Type I piRNA	5.84322	4.96328	0.484126	0
WBGene00050074	F52B11.36	21ur-1051	Type I piRNA	455.546	460.312	32.1944	41.1027
WBGene00166211	C45E5.21	21ur-10510	Type I piRNA	0.674217	0.763582	0	0
WBGene00168174	F56F12.24	21ur-10511	Type I piRNA	9.66378	8.3994	0.484126	0
WBGene00172645	R11E3.14	21ur-10512	Type I piRNA	0.674217	0.763582	0	0
WBGene00169586	Y73F8A.791	21ur-10513	Type I piRNA	84.6143	81.1942	2.2996	2.6851
WBGene00174037	Y116A8A.135	21ur-10514	Type I piRNA	0.674217	0.127264	0	0
WBGene00166067	Y51H4A.461	21ur-10515	Type I piRNA	3.14635	1.71806	0.363094	0.516365
WBGene00166970	F56F12.22	21ur-10516	Type I piRNA	0.898956	0.890845	0.242063	0
WBGene00173096	F52B11.86	21ur-10518	Type I piRNA	24.0471	25.4527	1.21031	2.47855
WBGene00049793	AC7.16	21ur-1052	Type I piRNA	25.1708	14.5081	1.21031	0.619638
WBGene00172148	C45E5.44	21ur-10521	Type I piRNA	3.82056	2.67254	0	0
WBGene00170104	Y57G11C.819	21ur-10522	Type I piRNA	54.724	49.1238	3.26785	2.16873
WBGene00165753	Y105C5A.563	21ur-10523	Type I piRNA	2.69687	1.14537	0	0
WBGene00174231	F26D12.88	21ur-10524	Type I piRNA	15.7317	13.7445	0	1.85892
WBGene00169978	Y73F8A.816	21ur-10525	Type I piRNA	1.1237	1.01811	0	0.206546
WBGene00167852	W03F8.43	21ur-10526	Type I piRNA	0.224739	0.890845	0	0
WBGene00173547	T23G4.119	21ur-10527	Type I piRNA	21.575	13.0445	1.45238	1.75564
WBGene00172038	C55C3.57	21ur-10528	Type I piRNA	1.1237	1.65443	0	0.826185
WBGene00172773	Y57G11C.985	21ur-10529	Type I piRNA	4.0453	2.03622	0	0
WBGene00046232	Y57G11A.12	21ur-1053	Type I piRNA	16.406	16.1625	3.14682	4.13092
WBGene00169956	C46G7.75	21ur-10530	Type I piRNA	0.898956	0.509054	0	0.206546
WBGene00174236	F55B11.128	21ur-10531	Type I piRNA	1.1237	0.890845	0	0
WBGene00168587	C27H2.76	21ur-10532	Type I piRNA	1.57317	0.381791	0	0
WBGene00172901	Y57G11C.990	21ur-10533	Type I piRNA	18.2039	16.7352	1.21031	0.722911
WBGene00172375	Y73F8A.976	21ur-10534	Type I piRNA	71.1299	72.922	3.87301	3.92438
WBGene00166823	Y7A9B.7	21ur-10535	Type I piRNA	0	0.0636318	0	0
WBGene00165311	Y57G11C.516	21ur-10537	Type I piRNA	3.37109	2.16348	0.242063	0
WBGene00174531	T13A10.57	21ur-10538	Type I piRNA	0.11237	0	0	0
WBGene00168817	Y11D7A.20	21ur-10539	Type I piRNA	0.674217	0.254527	0	0
WBGene00173798	B0273.102	21ur-10540	Type I piRNA	3.7082	2.41801	0.121031	0.206546
WBGene00169490	Y45F10B.43	21ur-10541	Type I piRNA	29.8903	25.3891	1.57341	0.413092
WBGene00169574	F02H6.55	21ur-10542	Type I piRNA	3.59583	4.07244	0	0.206546
WBGene00172810	Y37A1B.298	21ur-10543	Type I piRNA	3.82056	3.18159	0	0.206546
WBGene00171591	Y4C6A.49	21ur-10544	Type I piRNA	0	0.127264	0	0
WBGene00167322	Y57G11C.646	21ur-10545	Type I piRNA	3.48346	2.29074	0	0
WBGene00167313	T28H11.13	21ur-10546	Type I piRNA	0.449478	0.254527	0	0
WBGene00170540	Y105C5A.939	21ur-10547	Type I piRNA	2.24739	3.05433	0	0
WBGene00166215	Y105C5A.602	21ur-10548	Type I piRNA	1.91028	1.18779	0	0
WBGene00048885	Y67A10A.91	21ur-1055	Type I piRNA	45.8468	39.0699	2.42063	2.27201
WBGene00172685	M199.121	21ur-10550	Type I piRNA	0	0.509054	0	0
WBGene00170182	Y105C5A.911	21ur-10551	Type I piRNA	31.2387	29.3343	0.484126	0.619638
WBGene00174387	Y40H7A.302	21ur-10552	Type I piRNA	27.9426	23.8831	0.242063	1.136
WBGene00172265	Y105C5B.1184	21ur-10553	Type I piRNA	4.71952	3.18159	0	0.619638
WBGene00165336	Y73B6BL.87	21ur-10554	Type I piRNA	7.64113	5.5996	0	0.206546
WBGene00166467	Y73F8A.602	21ur-10556	Type I piRNA	52.589	33.8521	3.14682	3.09819
WBGene00167515	Y41E3.282	21ur-10558	Type I piRNA	19.777	15.4625	0.605157	1.03273
WBGene00173783	AC7.71	21ur-10559	Type I piRNA	0.11237	0.0636318	0	0
WBGene00048624	Y7A9A.16	21ur-1056	Type I piRNA	6.74217	4.58149	0.242063	0.206546
WBGene00172515	T23G4.106	21ur-10560	Type I piRNA	0	0.381791	0	0
WBGene00165703	Y37A1A.77	21ur-10561	Type I piRNA	0	0.254527	0	0
WBGene00171113	B0350.51	21ur-10562	Type I piRNA	0.674217	1.14537	0	0
WBGene00167197	C52D10.76	21ur-10563	Type I piRNA	0.224739	0	0.121031	0
WBGene00170575	Y73F8A.851	21ur-10564	Type I piRNA	5.169	5.09054	0	1.23928
WBGene00173340	H12I19.103	21ur-10565	Type I piRNA	3.14635	1.78169	0.363094	0.309819
WBGene00171508	H25K10.113	21ur-10566	Type I piRNA	0.337109	0.127264	0.121031	0
WBGene00172580	Y105C5A.1096	21ur-10567	Type I piRNA	1.1237	1.01811	0.242063	0.619638
WBGene00168432	Y57G11C.721	21ur-10568	Type I piRNA	1.79791	0.509054	0	0
WBGene00171122	Y17G9A.65	21ur-10569	Type I piRNA	3.93293	3.11796	0	0.826185
WBGene00050382	Y37A1B.143	21ur-1057	Type I piRNA	80.6813	68.8496	3.38888	2.27201
WBGene00167740	Y105C5A.702	21ur-10571	Type I piRNA	3.03398	2.29074	0	0
WBGene00172857	Y43D4A.135	21ur-10572	Type I piRNA	0	0.127264	0.242063	0
WBGene00174576	C52D10.126	21ur-10574	Type I piRNA	1.34843	0.254527	0	0
WBGene00172425	Y105C5B.1196	21ur-10575	Type I piRNA	0.674217	0.509054	0	0
WBGene00165345	C02B10.30	21ur-10576	Type I piRNA	0.224739	0	0	0
WBGene00168284	F55B11.86	21ur-10577	Type I piRNA	0	0.127264	0	0
WBGene00174583	C39H7.67	21ur-10579	Type I piRNA	0.449478	1.5908	0	0
WBGene00050333	Y73F8A.449	21ur-1058	Type I piRNA	0.898956	0.509054	0	0
WBGene00166041	F37C12.19	21ur-10581	Type I piRNA	5.61848	3.30885	33.1626	31.1885
WBGene00168953	Y41E3.324	21ur-10582	Type I piRNA	14.1586	8.08124	0.726189	0.103273
WBGene00172411	Y116A8C.386	21ur-10583	Type I piRNA	0.224739	0.763582	0	0
WBGene00165591	Y37A1A.76	21ur-10584	Type I piRNA	10.1133	8.90845	0.242063	0.206546
WBGene00172534	Y57G11C.976	21ur-10585	Type I piRNA	2.92161	2.73617	0	0
WBGene00169003	F35D6.9	21ur-10587	Type I piRNA	2.47213	2.54527	0	0
WBGene00174705	Y51H4A.915	21ur-10588	Type I piRNA	5.39374	4.96328	0.968252	0.619638
WBGene00170605	Y105C5A.946	21ur-10589	Type I piRNA	6.96691	5.28144	0	0
WBGene00049620	Y40H7A.117	21ur-1059	Type I piRNA	62.2527	61.8501	2.17857	6.19638
WBGene00171666	LLC1.91	21ur-10590	Type I piRNA	0.224739	0.636318	0	0
WBGene00166144	Y57G11C.566	21ur-10591	Type I piRNA	0.224739	0.127264	0	0
WBGene00170663	Y116A8A.107	21ur-10592	Type I piRNA	226.762	163.852	4.11507	3.09819
WBGene00165096	Y45F10B.31	21ur-10593	Type I piRNA	1.4608	0.381791	0	0
WBGene00174577	Y105C5B.1376	21ur-10594	Type I piRNA	4.71952	6.61771	0.242063	0.206546
WBGene00165462	Y116A8A.69	21ur-10595	Type I piRNA	0.898956	0.890845	0	0
WBGene00174915	C31H1.95	21ur-10596	Type I piRNA	0.449478	0.509054	0	0
WBGene00173867	Y64G10A.337	21ur-10598	Type I piRNA	6.96691	8.84482	0.605157	1.03273
WBGene00168349	H32C10.44	21ur-10599	Type I piRNA	6.74217	4.1997	0	0.413092
WBGene00048489	Y64G10A.94	21ur-106	Type I piRNA	0	0.127264	0	0
WBGene00050430	Y73F8A.459	21ur-1060	Type I piRNA	81.1308	91.6298	8.95633	7.22911
WBGene00166002	F02H6.40	21ur-10600	Type I piRNA	45.3973	41.1061	3.38888	3.30474
WBGene00174149	F02D10.9	21ur-10601	Type I piRNA	0.674217	0	0	0
WBGene00167489	B0513.58	21ur-10602	Type I piRNA	7.41639	6.61771	0	0.413092
WBGene00173280	Y105C5B.1267	21ur-10604	Type I piRNA	17.5297	9.67203	0.605157	0.103273
WBGene00171499	Y105C5B.1129	21ur-10605	Type I piRNA	0	0.509054	0	0
WBGene00168464	T11F8.8	21ur-10606	Type I piRNA	0	0.254527	0	0
WBGene00173399	F55B11.123	21ur-10607	Type I piRNA	12.1359	7.25403	1.45238	0.413092
WBGene00168944	Y67A10A.223	21ur-10608	Type I piRNA	0.224739	0	0	0.103273
WBGene00174568	ZK994.8	21ur-10609	Type I piRNA	0.224739	0.127264	0	0
WBGene00050670	Y105C5A.497	21ur-1061	Type I piRNA	209.232	185.423	5.93054	2.37528
WBGene00169960	Y105C5A.894	21ur-10610	Type I piRNA	0.449478	1.14537	0	0
WBGene00171549	AC7.53	21ur-10611	Type I piRNA	0	0	0	0
WBGene00165834	F26D12.33	21ur-10612	Type I piRNA	0.449478	0.636318	0	0
WBGene00168516	Y59E9AL.22	21ur-10613	Type I piRNA	2.47213	1.90895	0.242063	0.103273
WBGene00169912	Y7A9A.60	21ur-10615	Type I piRNA	0.224739	0	0	0
WBGene00174364	Y116A8C.440	21ur-10616	Type I piRNA	3.93293	1.97259	0.363094	0
WBGene00168572	Y105C5A.768	21ur-10617	Type I piRNA	0.824043	1.23021	0	0.275395
WBGene00172997	Y57G11A.197	21ur-10618	Type I piRNA	4.49478	3.98759	0.0806876	0
WBGene00169868	H25K10.100	21ur-10619	Type I piRNA	3.29617	3.47854	0.161375	0
WBGene00048966	Y67A10A.94	21ur-1062	Type I piRNA	0.224739	0.127264	0	0
WBGene00167076	Y43D4A.92	21ur-10620	Type I piRNA	1.42335	0.72116	0.0806876	0.137697
WBGene00169801	Y67A10A.236	21ur-10621	Type I piRNA	0.224739	0.127264	0	0
WBGene00172867	F44E8.35	21ur-10622	Type I piRNA	0	0.127264	0	0
WBGene00174330	Y105C5A.1229	21ur-10623	Type I piRNA	1.57317	1.78169	0	0
WBGene00169928	Y105C5A.892	21ur-10624	Type I piRNA	3.93293	4.70875	0.726189	0.619638
WBGene00170146	C27H2.88	21ur-10625	Type I piRNA	0	0.127264	0	0
WBGene00165635	Y105C5A.555	21ur-10626	Type I piRNA	0.224739	0.254527	0	0
WBGene00165845	T27E7.42	21ur-10627	Type I piRNA	2.02265	1.84532	0	0.206546
WBGene00048209	R05A10.35	21ur-1063	Type I piRNA	146.305	104.102	9.44045	6.81602
WBGene00172342	Y57G11A.188	21ur-10630	Type I piRNA	2.24739	1.78169	0.242063	0.206546
WBGene00170984	Y105C5B.1089	21ur-10632	Type I piRNA	5.39374	4.83602	0.242063	0.206546
WBGene00174590	Y57G11A.221	21ur-10633	Type I piRNA	9.43904	9.92656	0.484126	0.619638
WBGene00165405	Y105C5B.643	21ur-10634	Type I piRNA	4.94426	3.94517	0	0
WBGene00173180	Y40H7A.284	21ur-10635	Type I piRNA	4.0453	3.75428	0	0
WBGene00168820	T13A10.31	21ur-10636	Type I piRNA	2.92161	2.67254	0.242063	0.206546
WBGene00171063	H25K10.106	21ur-10639	Type I piRNA	9.77615	6.87223	0.242063	0.103273
WBGene00047942	C39H7.19	21ur-1064	Type I piRNA	1.57317	0.636318	0	0.206546
WBGene00166907	Y116A8C.249	21ur-10640	Type I piRNA	1.1237	0.636318	0	0
WBGene00174194	Y40H7A.298	21ur-10642	Type I piRNA	0.224739	0.763582	0	0
WBGene00172728	Y57G11A.195	21ur-10643	Type I piRNA	1.1237	0.254527	0	0
WBGene00169495	F55B11.98	21ur-10644	Type I piRNA	0.674217	0.127264	0	0
WBGene00171849	Y37A1B.282	21ur-10645	Type I piRNA	0.224739	0	0	0
WBGene00168690	Y105C5B.898	21ur-10646	Type I piRNA	2.69687	3.43612	0.968252	0
WBGene00166977	K08B4.16	21ur-10647	Type I piRNA	2.24739	2.7998	0	0
WBGene00171449	Y37A1B.275	21ur-10648	Type I piRNA	1.34843	1.01811	0	0
WBGene00169707	C31H1.63	21ur-10650	Type I piRNA	0.449478	0.509054	0	0
WBGene00168629	Y73F8A.733	21ur-10652	Type I piRNA	1.1237	0.254527	0	0
WBGene00173294	H06H21.30	21ur-10653	Type I piRNA	0	0.127264	0	0
WBGene00171317	Y105C5B.1111	21ur-10654	Type I piRNA	1.34843	1.52716	0.484126	0
WBGene00167020	Y43D4A.91	21ur-10655	Type I piRNA	0.449478	0.636318	0	0
WBGene00170215	F36H12.51	21ur-10656	Type I piRNA	5.169	5.5996	0.726189	0.413092
WBGene00165211	VY10G11R.31	21ur-10657	Type I piRNA	0	0.381791	0	0
WBGene00174087	C02B10.66	21ur-10658	Type I piRNA	0	0.127264	0	0
WBGene00169827	Y41E3.346	21ur-10659	Type I piRNA	0.449478	0	0	0
WBGene00166904	Y105C5A.648	21ur-10660	Type I piRNA	2.92161	2.7998	0	0
WBGene00172478	Y57G11C.975	21ur-10661	Type I piRNA	0.337109	0.0636318	0	0
WBGene00168848	F38A5.16	21ur-10664	Type I piRNA	0.11237	0.0636318	0	0.309819
WBGene00174823	F21G4.7	21ur-10665	Type I piRNA	0.224739	0	0	0
WBGene00170245	H20E11.6	21ur-10666	Type I piRNA	0	0.127264	0	0
WBGene00171068	Y7A9A.65	21ur-10668	Type I piRNA	10.5627	12.2173	0.484126	0.206546
WBGene00045917	C47A4.13	21ur-1067	Type I piRNA	0	0.127264	0	0
WBGene00167378	Y105C5B.779	21ur-10673	Type I piRNA	0.11237	0.254527	0	0
WBGene00171864	Y105C5A.1032	21ur-10674	Type I piRNA	1.34843	0.763582	0.242063	0
WBGene00166021	Y57G11C.557	21ur-10675	Type I piRNA	0.224739	0.127264	0	0
WBGene00172399	W03F8.61	21ur-10677	Type I piRNA	0.224739	0.509054	0	0
WBGene00166814	Y57G11B.129	21ur-10678	Type I piRNA	3.14635	2.6089	0	0
WBGene00050537	C35D6.57	21ur-1068	Type I piRNA	166.082	123.318	6.05157	10.1208
WBGene00169723	Y57G11B.171	21ur-10680	Type I piRNA	0.224739	0.381791	0	0
WBGene00171722	Y67A10A.277	21ur-10681	Type I piRNA	10.1133	11.1992	0.242063	0
WBGene00168300	C39H7.40	21ur-10682	Type I piRNA	1.79791	1.65443	0.242063	0
WBGene00166899	W03F8.39	21ur-10684	Type I piRNA	1.57317	0.763582	0	0
WBGene00169909	Y57G11A.164	21ur-10685	Type I piRNA	2.24739	3.43612	0	0.413092
WBGene00174315	T08B6.59	21ur-10686	Type I piRNA	2.69687	2.03622	0	0
WBGene00171203	Y73F8A.899	21ur-10688	Type I piRNA	0.224739	0.127264	0	0
WBGene00173105	Y105C5B.1256	21ur-10689	Type I piRNA	0.224739	0	0	0
WBGene00049806	Y73F8A.401	21ur-1069	Type I piRNA	24.4966	34.8702	0.242063	0.413092
WBGene00171279	Y73F8A.901	21ur-10692	Type I piRNA	2.69687	1.46353	0.121031	0
WBGene00165287	Y67A10A.153	21ur-10694	Type I piRNA	1.34843	0.127264	0	0
WBGene00170588	H16O14.47	21ur-10695	Type I piRNA	0	0.509054	0	0
WBGene00174730	M199.132	21ur-10696	Type I piRNA	3.59583	2.03622	0	0
WBGene00167399	H25K10.80	21ur-10698	Type I piRNA	0	0.254527	0	0
WBGene00171419	Y39C12A.13	21ur-10699	Type I piRNA	0	0.127264	0	0
WBGene00049437	Y7A9A.20	21ur-107	Type I piRNA	2.47213	3.69064	0	0.206546
WBGene00046899	Y105C5A.160	21ur-1070	Type I piRNA	2.47213	1.14537	0	0
WBGene00168933	Y73F8A.744	21ur-10700	Type I piRNA	10.5627	13.6172	0.242063	0
WBGene00165617	H12I19.55	21ur-10701	Type I piRNA	0.224739	0.190895	0	0
WBGene00172413	Y67A10A.288	21ur-10702	Type I piRNA	2.69687	2.54527	0	0
WBGene00173267	Y37A1B.309	21ur-10703	Type I piRNA	2.24739	3.18159	0	0
WBGene00167773	Y73F8A.676	21ur-10705	Type I piRNA	0	0.381791	0	0
WBGene00174603	Y105C5A.1238	21ur-10706	Type I piRNA	0.449478	0.127264	0	0
WBGene00172397	Y57G11C.966	21ur-10709	Type I piRNA	4.27004	3.30885	0.484126	0.413092
WBGene00047824	M199.29	21ur-1071	Type I piRNA	29.2161	28.3798	2.42063	1.85892
WBGene00173028	Y57G11A.198	21ur-10711	Type I piRNA	1.1237	0.890845	0	0.103273
WBGene00167290	Y57G11C.643	21ur-10712	Type I piRNA	3.14635	1.14537	0	0
WBGene00168203	Y105C5B.858	21ur-10713	Type I piRNA	0.674217	0.890845	0	0
WBGene00173730	Y105C5B.1298	21ur-10714	Type I piRNA	0.224739	0.127264	0	0
WBGene00165214	C49A9.13	21ur-10718	Type I piRNA	0.449478	0	0	0
WBGene00172018	C31H1.74	21ur-10719	Type I piRNA	12.5854	10.5629	1.21031	0
WBGene00045792	Y67A10A.25	21ur-1072	Type I piRNA	46.2963	35.5065	2.66269	3.51128
WBGene00170943	T20B12.10	21ur-10720	Type I piRNA	0	0.254527	0	0
WBGene00170714	Y105C5A.954	21ur-10721	Type I piRNA	1.1237	0.381791	0	0
WBGene00166385	Y4C6B.40	21ur-10722	Type I piRNA	1.1237	1.65443	0.484126	0.206546
WBGene00168029	Y57G11C.695	21ur-10723	Type I piRNA	0.449478	0	0	0.103273
WBGene00173754	R01E6.8	21ur-10724	Type I piRNA	0	0.127264	0	0
WBGene00173766	C27H2.107	21ur-10725	Type I piRNA	0	0.127264	0	0
WBGene00169162	C18F3.5	21ur-10726	Type I piRNA	0.224739	0.381791	0.242063	0
WBGene00165198	Y43D4A.70	21ur-10728	Type I piRNA	0	0.636318	0	0
WBGene00165240	M03D4.28	21ur-10729	Type I piRNA	0.11237	0.127264	0.121031	0
WBGene00050044	Y51H4A.342	21ur-1073	Type I piRNA	69.2196	54.9779	1.21031	1.03273
WBGene00169144	Y105C5A.821	21ur-10732	Type I piRNA	7.64113	5.72686	0.484126	0.826185
WBGene00170845	Y73F8A.872	21ur-10733	Type I piRNA	1.1237	2.54527	0.242063	0
WBGene00165143	F26D12.29	21ur-10734	Type I piRNA	0.898956	1.27264	0.242063	0.206546
WBGene00167983	Y51H4A.564	21ur-10737	Type I piRNA	9.43904	7.38129	0	0.206546
WBGene00169069	F57H12.8	21ur-10739	Type I piRNA	0.224739	0	0	0
WBGene00049509	Y105C5B.455	21ur-1074	Type I piRNA	41.8015	21.253	2.17857	0.413092
WBGene00167051	Y57G11C.628	21ur-10740	Type I piRNA	37.3067	34.4884	0.968252	1.03273
WBGene00169297	Y57G11C.774	21ur-10743	Type I piRNA	4.0453	2.7998	0.726189	0
WBGene00173451	Y41E3.431	21ur-10745	Type I piRNA	2.47213	2.41801	0.242063	0
WBGene00168522	Y105C5B.884	21ur-10746	Type I piRNA	1.27352	0.466633	0	0
WBGene00167031	K01G12.11	21ur-10747	Type I piRNA	0	0.127264	0	0
WBGene00167658	Y105C5A.692	21ur-10748	Type I piRNA	1.1237	1.209	0	0
WBGene00171151	Y73F8A.896	21ur-10749	Type I piRNA	3.82056	3.81791	0	0.206546
WBGene00047258	Y105C5A.192	21ur-1075	Type I piRNA	6.74217	3.69064	0	0
WBGene00174486	Y73F8A.1121	21ur-10750	Type I piRNA	0.674217	1.14537	0	0
WBGene00173398	Y51H4A.845	21ur-10752	Type I piRNA	16.6307	13.1082	0	0.413092
WBGene00170991	Y73B6BL.192	21ur-10753	Type I piRNA	0.449478	0	0	0
WBGene00166689	Y116A8C.242	21ur-10754	Type I piRNA	0	0.381791	0	0
WBGene00165365	F36H12.35	21ur-10756	Type I piRNA	0.449478	0.636318	0.242063	0.206546
WBGene00173312	C35D6.106	21ur-10757	Type I piRNA	1.34843	0.763582	0	0
WBGene00168999	Y40H7A.217	21ur-10758	Type I piRNA	0.224739	0.254527	0	0
WBGene00171765	Y57G11A.177	21ur-10759	Type I piRNA	0.449478	0.254527	0	0
WBGene00047193	Y45F10B.24	21ur-1076	Type I piRNA	10.1133	6.23592	0	0
WBGene00171004	Y105C5B.1090	21ur-10761	Type I piRNA	0.449478	0.509054	0	0
WBGene00173969	Y7A9D.59	21ur-10763	Type I piRNA	0.224739	0	0.484126	0
WBGene00169692	Y105C5A.867	21ur-10764	Type I piRNA	0.449478	1.01811	0	0
WBGene00167640	Y64G10A.211	21ur-10765	Type I piRNA	0.449478	0.127264	0	0
WBGene00173388	Y57G11C.1027	21ur-10766	Type I piRNA	3.37109	0.254527	0	0.413092
WBGene00171766	H32C10.74	21ur-10767	Type I piRNA	4.49478	3.56338	0	0
WBGene00167475	AC7.31	21ur-10768	Type I piRNA	2.24739	3.05433	0	0.413092
WBGene00165315	Y51H4A.423	21ur-10769	Type I piRNA	1.1237	1.14537	0	0
WBGene00047717	LLC1.19	21ur-1077	Type I piRNA	50.791	48.742	0.484126	0.619638
WBGene00166445	Y105C5B.722	21ur-10770	Type I piRNA	0.449478	1.14537	0	0
WBGene00170752	Y105C5A.958	21ur-10771	Type I piRNA	0	0.509054	0	0
WBGene00165003	Y105C5B.612	21ur-10772	Type I piRNA	0.674217	0.509054	0	0
WBGene00169289	Y116A8C.315	21ur-10774	Type I piRNA	6.06796	3.94517	0.242063	1.23928
WBGene00173583	Y57G11C.1043	21ur-10775	Type I piRNA	0.674217	0.381791	0	0
WBGene00170356	B0547.20	21ur-10777	Type I piRNA	1.57317	1.14537	0	0
WBGene00166040	M03D4.33	21ur-10778	Type I piRNA	0.449478	0.381791	0	0
WBGene00045678	H16O14.3	21ur-1078	Type I piRNA	323.624	417.552	12.3452	16.9368
WBGene00165006	Y40H7A.149	21ur-10780	Type I piRNA	1.1237	0.636318	0	0
WBGene00168914	Y116A8A.91	21ur-10781	Type I piRNA	0	0.127264	0	0
WBGene00165680	Y64G10A.182	21ur-10782	Type I piRNA	0	0.127264	0	0
WBGene00168123	Y73B6BL.134	21ur-10783	Type I piRNA	1.57317	0.509054	0.484126	0
WBGene00174808	W03F8.65	21ur-10784	Type I piRNA	0	0.127264	0	0
WBGene00165156	Y73F8A.515	21ur-10787	Type I piRNA	0	0.127264	0	0
WBGene00171973	Y116A8A.114	21ur-10788	Type I piRNA	0	0.127264	0	0
WBGene00165709	Y73F8A.551	21ur-10789	Type I piRNA	3.14635	2.16348	0	0
WBGene00046292	Y105C5B.102	21ur-1079	Type I piRNA	95.7389	101.429	1.69444	2.47855
WBGene00169122	Y73F8A.760	21ur-10790	Type I piRNA	0.449478	0.127264	0	0
WBGene00173759	Y105C5A.1178	21ur-10791	Type I piRNA	5.39374	3.56338	0	0
WBGene00168036	R11E3.11	21ur-10792	Type I piRNA	0	0	0.242063	0
WBGene00166377	Y116A8A.77	21ur-10793	Type I piRNA	0	0.127264	0	0
WBGene00170735	Y51H4A.701	21ur-10794	Type I piRNA	0.224739	1.01811	0	0
WBGene00165343	C35D6.64	21ur-10795	Type I piRNA	0.224739	0.636318	0	0
WBGene00174620	C02B10.69	21ur-10796	Type I piRNA	0.449478	0.636318	0.726189	0
WBGene00173845	C09B9.72	21ur-10797	Type I piRNA	0.224739	0.127264	0	0
WBGene00166170	Y57G11B.117	21ur-10798	Type I piRNA	1.34843	2.03622	0.242063	0
WBGene00047021	F52B11.16	21ur-108	Type I piRNA	513.079	433.842	30.0158	33.4605
WBGene00047965	C27H2.28	21ur-1080	Type I piRNA	123.157	98.6293	6.29364	2.27201
WBGene00169636	Y105C5B.972	21ur-10800	Type I piRNA	0.224739	0.0636318	0	0
WBGene00173931	Y4C6B.86	21ur-10801	Type I piRNA	0	1.3999	0.484126	0
WBGene00166004	Y105C5B.680	21ur-10803	Type I piRNA	0	0.127264	0	0
WBGene00170787	Y73F8A.870	21ur-10804	Type I piRNA	1.34843	0.381791	0	0
WBGene00167391	T28H11.14	21ur-10805	Type I piRNA	0.224739	0.254527	0	0
WBGene00171506	Y105C5B.1130	21ur-10806	Type I piRNA	1.34843	1.3999	0	0
WBGene00168144	C31H1.51	21ur-10807	Type I piRNA	0.449478	0.127264	0	0
WBGene00048563	LLC1.29	21ur-1081	Type I piRNA	4.94426	5.5996	0	0.413092
WBGene00166553	H25K10.75	21ur-10811	Type I piRNA	1.57317	0.636318	0.484126	0
WBGene00170051	C45E5.35	21ur-10812	Type I piRNA	0.674217	1.27264	0	0.206546
WBGene00165715	Y73B6BL.97	21ur-10813	Type I piRNA	6.51743	4.45423	0.726189	0.413092
WBGene00165569	Y57G11B.105	21ur-10815	Type I piRNA	1.1237	0.254527	0	0
WBGene00174160	T12B3.6	21ur-10817	Type I piRNA	1.1237	0.254527	0.484126	0
WBGene00172699	Y105C5B.1219	21ur-10819	Type I piRNA	0.449478	0.0636318	0	0
WBGene00049492	R05A10.53	21ur-1082	Type I piRNA	177.993	158.952	3.14682	0.413092
WBGene00174519	Y57G11C.1105	21ur-10820	Type I piRNA	0.449478	0.509054	0	0
WBGene00170825	C46G7.82	21ur-10822	Type I piRNA	1.57317	1.27264	0	0
WBGene00174006	Y54F10BM.18	21ur-10824	Type I piRNA	2.02265	1.84532	0.968252	4.64729
WBGene00166794	Y105C5B.751	21ur-10828	Type I piRNA	0	0.636318	0	0
WBGene00050080	Y105C5B.511	21ur-1083	Type I piRNA	27.8677	25.1982	0.484126	0.619638
WBGene00171966	F52B11.80	21ur-10835	Type I piRNA	3.14635	2.07864	0	0.0688487
WBGene00169157	Y7A9C.23	21ur-10839	Type I piRNA	4.0453	1.65443	0	0.206546
WBGene00046424	AC7.7	21ur-1084	Type I piRNA	0	0	0	0.206546
WBGene00165159	Y105C5A.522	21ur-10840	Type I piRNA	4.49478	3.69064	0	0.206546
WBGene00170882	Y57G11C.878	21ur-10841	Type I piRNA	12.5854	9.7993	0	0
WBGene00175008	Y9C9A.108	21ur-10842	Type I piRNA	2.02265	3.18159	0.242063	0.413092
WBGene00169306	Y7A9A.54	21ur-10843	Type I piRNA	7.86587	5.98139	0	1.03273
WBGene00165754	Y105C5B.666	21ur-10844	Type I piRNA	0.224739	0.254527	0	0
WBGene00170071	C10G6.35	21ur-10845	Type I piRNA	0.674217	0.381791	0	0
WBGene00165207	C47A4.75	21ur-10846	Type I piRNA	67.9836	55.296	1.45238	0.722911
WBGene00172003	Y40H7A.264	21ur-10847	Type I piRNA	0.449478	0.127264	0	0
WBGene00168561	Y105C5B.890	21ur-10848	Type I piRNA	32.3624	23.7983	0.968252	0.206546
WBGene00047165	H12I19.23	21ur-1085	Type I piRNA	353.964	273.999	9.92458	7.22911
WBGene00170288	Y105C5B.1029	21ur-10850	Type I piRNA	11.237	7.25403	0.726189	0.619638
WBGene00167016	Y57G11C.623	21ur-10851	Type I piRNA	28.7666	31.9432	0.484126	0
WBGene00173829	H08M01.106	21ur-10852	Type I piRNA	0.674217	0.509054	0	0
WBGene00166250	VY10G11R.37	21ur-10853	Type I piRNA	2.5845	1.71806	0	0.103273
WBGene00170016	Y73F8A.819	21ur-10854	Type I piRNA	0	0.254527	0	0
WBGene00174260	Y105C5A.1220	21ur-10855	Type I piRNA	5.05663	4.32696	0	0
WBGene00168566	C47A4.97	21ur-10856	Type I piRNA	2.24739	1.65443	0.121031	0
WBGene00169976	Y40H7A.236	21ur-10858	Type I piRNA	0.224739	1.3999	0	0
WBGene00174303	F13G11.136	21ur-10859	Type I piRNA	2.47213	4.1997	0	0
WBGene00047586	Y57G11C.218	21ur-1086	Type I piRNA	3.82056	2.16348	0	0
WBGene00170160	Y105C5A.907	21ur-10860	Type I piRNA	43.5994	35.1248	6.5357	2.06546
WBGene00166735	Y64G10A.197	21ur-10861	Type I piRNA	1.1237	0.127264	0	0
WBGene00165406	C55C3.32	21ur-10862	Type I piRNA	7.41639	7.12676	0.484126	0.206546
WBGene00170982	Y4C6B.68	21ur-10863	Type I piRNA	2.47213	4.96328	0	0.206546
WBGene00174025	Y4C6B.88	21ur-10864	Type I piRNA	0.224739	0	0	0
WBGene00169601	C10G6.33	21ur-10865	Type I piRNA	30.7893	26.3436	1.9365	1.65237
WBGene00165689	Y73F8A.549	21ur-10868	Type I piRNA	0.973869	1.03932	0.0806876	0
WBGene00172490	ZK381.28	21ur-10869	Type I piRNA	0.561848	0.381791	0	0.309819
WBGene00048288	F13G11.33	21ur-1087	Type I piRNA	130.349	103.084	2.17857	1.65237
WBGene00173520	Y67A10A.311	21ur-10870	Type I piRNA	12.3607	8.3994	0.484126	0.826185
WBGene00165000	C06E7.46	21ur-10875	Type I piRNA	6.06796	7.44492	2.05753	0.929458
WBGene00172168	Y105C5B.1175	21ur-10876	Type I piRNA	0.224739	0.127264	0	0
WBGene00166436	Y116A8C.231	21ur-10877	Type I piRNA	0.449478	0	0	0
WBGene00170800	Y67A10A.257	21ur-10878	Type I piRNA	26.1821	19.2168	0.484126	1.75564
WBGene00048767	Y116A8A.47	21ur-1088	Type I piRNA	238.223	249.691	8.71426	8.26185
WBGene00172279	Y51H4A.796	21ur-10880	Type I piRNA	0.449478	1.01811	0	0
WBGene00166744	R05A10.72	21ur-10881	Type I piRNA	2.13502	1.14537	0.121031	0
WBGene00172263	C11D2.79	21ur-10883	Type I piRNA	3.59583	1.65443	0	0.206546
WBGene00168926	H16O14.37	21ur-10884	Type I piRNA	1.4608	1.33627	0	0
WBGene00174395	Y105C5A.1233	21ur-10886	Type I piRNA	0.224739	0.127264	0	0
WBGene00168872	Y57G11C.747	21ur-10887	Type I piRNA	2.92161	2.16348	0	0.206546
WBGene00171217	Y73F8A.900	21ur-10889	Type I piRNA	1.79791	2.16348	0	0
WBGene00049537	Y57G11C.371	21ur-1089	Type I piRNA	2.92161	2.92706	0.242063	0.206546
WBGene00169438	Y105C5A.845	21ur-10890	Type I piRNA	12.8101	11.0719	2.90475	0.413092
WBGene00171188	Y73F8A.898	21ur-10891	Type I piRNA	5.61848	4.1997	0.726189	0
WBGene00171496	Y73F8A.912	21ur-10893	Type I piRNA	7.30402	7.38129	0.363094	0.309819
WBGene00173336	K01D12.16	21ur-10895	Type I piRNA	0	0	0	0
WBGene00168869	Y105C5A.796	21ur-10896	Type I piRNA	0.224739	0.509054	0	0
WBGene00174420	Y73F8A.1113	21ur-10897	Type I piRNA	0.449478	0	0	0
WBGene00169506	F52D4.20	21ur-10899	Type I piRNA	16.1812	15.5262	0.968252	1.34255
WBGene00047242	Y105C5A.188	21ur-109	Type I piRNA	0	0.381791	0	0
WBGene00047498	Y73F8A.198	21ur-1090	Type I piRNA	110.347	90.1026	3.63094	1.65237
WBGene00171398	Y9C9A.81	21ur-10900	Type I piRNA	0.674217	0.445423	0.242063	0
WBGene00173091	Y105C5B.1252	21ur-10902	Type I piRNA	1.79791	2.16348	0.242063	0.826185
WBGene00165837	F02H6.37	21ur-10903	Type I piRNA	0.224739	0.127264	0	0
WBGene00171403	K02B2.28	21ur-10906	Type I piRNA	4.49478	6.9995	0.484126	0.309819
WBGene00171866	Y105C5A.1033	21ur-10907	Type I piRNA	4.94426	2.92706	0.242063	0.206546
WBGene00168177	AC7.35	21ur-10908	Type I piRNA	0	0.127264	0	0
WBGene00172922	M03D4.64	21ur-10909	Type I piRNA	0	0.127264	0	0
WBGene00048094	T27E7.25	21ur-1091	Type I piRNA	47.6447	32.1977	1.69444	0.413092
WBGene00169569	C35D6.88	21ur-10910	Type I piRNA	2.02265	2.29074	0.242063	0
WBGene00169600	H04M03.47	21ur-10911	Type I piRNA	0	0.763582	0	0
WBGene00172657	Y51H4A.810	21ur-10912	Type I piRNA	0.337109	0.381791	0	0
WBGene00168161	Y105C5B.854	21ur-10913	Type I piRNA	46.1839	39.6426	1.21031	0.309819
WBGene00171826	Y51H4A.766	21ur-10914	Type I piRNA	9.66378	9.29024	0.484126	0.619638
WBGene00171316	H25K10.111	21ur-10916	Type I piRNA	1.57317	1.14537	0.242063	0
WBGene00170485	Y105C5B.1047	21ur-10918	Type I piRNA	0	0.127264	0	0
WBGene00170480	Y57G11C.854	21ur-10919	Type I piRNA	0.224739	0	0	0
WBGene00171889	LLC1.94	21ur-10920	Type I piRNA	5.84322	3.81791	0.242063	0.206546
WBGene00165246	C35D6.62	21ur-10921	Type I piRNA	0.11237	0.318159	0	0
WBGene00171083	F02H6.62	21ur-10922	Type I piRNA	0	0.254527	0	0
WBGene00171296	T07H8.9	21ur-10923	Type I piRNA	0.224739	1.01811	0.242063	0.206546
WBGene00167002	Y116A8C.252	21ur-10924	Type I piRNA	64.7249	45.624	3.63094	1.65237
WBGene00165944	Y73F8A.568	21ur-10926	Type I piRNA	147.654	144.508	2.05753	1.5491
WBGene00172949	F58F9.20	21ur-10928	Type I piRNA	10.338	8.90845	0.242063	0
WBGene00168483	Y105C5A.760	21ur-10929	Type I piRNA	0.224739	0.572686	0.242063	0
WBGene00046664	Y51H4A.100	21ur-1093	Type I piRNA	48.7684	51.16	7.01982	8.46839
WBGene00167310	Y51H4A.530	21ur-10930	Type I piRNA	2.92161	2.67254	0	0.103273
WBGene00165710	C55C3.34	21ur-10931	Type I piRNA	1.34843	1.3999	0	0
WBGene00170646	Y67A10A.253	21ur-10932	Type I piRNA	3.25872	3.11796	0	0
WBGene00174672	Y41E3.455	21ur-10933	Type I piRNA	0	0.127264	0	0
WBGene00168925	Y57G11C.750	21ur-10934	Type I piRNA	0.224739	0.254527	0	0
WBGene00165607	H08M01.59	21ur-10935	Type I piRNA	13.2596	7.82671	0.84722	0.826185
WBGene00171007	C52D10.96	21ur-10936	Type I piRNA	2.92161	1.65443	0	0
WBGene00168930	Y57G11C.751	21ur-10937	Type I piRNA	36.2954	27.9344	0.363094	0.826185
WBGene00174950	Y105C5B.1407	21ur-10938	Type I piRNA	15.507	12.6627	0.726189	0.103273
WBGene00174596	T08B6.60	21ur-10939	Type I piRNA	0.337109	0.190895	0	0
WBGene00050687	Y57G11C.481	21ur-1094	Type I piRNA	0.449478	0.381791	0	0
WBGene00170351	Y67A10A.246	21ur-10940	Type I piRNA	8.76483	8.71756	0	0.103273
WBGene00173855	Y73B6BL.255	21ur-10941	Type I piRNA	1.57317	2.29074	0	0
WBGene00172961	Y57G11C.994	21ur-10944	Type I piRNA	5.61848	3.69064	0.242063	0.206546
WBGene00168210	H32C10.41	21ur-10945	Type I piRNA	0.561848	1.14537	0	0
WBGene00170441	M199.105	21ur-10949	Type I piRNA	1.23607	0.190895	0	0
WBGene00049942	Y37A1B.130	21ur-1095	Type I piRNA	71.6918	60.2593	4.2361	6.29966
WBGene00174060	Y105C5A.1201	21ur-10950	Type I piRNA	1.79791	2.16348	0	0.206546
WBGene00174845	C52D10.128	21ur-10951	Type I piRNA	11.1246	8.08124	0.968252	1.136
WBGene00171420	Y37A1B.274	21ur-10953	Type I piRNA	6.96691	5.5996	0.242063	0.103273
WBGene00166957	Y57G11B.131	21ur-10954	Type I piRNA	11.0122	6.74497	0.968252	0.619638
WBGene00165963	Y73F8A.570	21ur-10955	Type I piRNA	0.674217	1.3999	0	0
WBGene00174657	Y105C5A.1242	21ur-10956	Type I piRNA	1.1237	1.08174	0	0
WBGene00170418	Y57G11C.848	21ur-10958	Type I piRNA	0.674217	1.33627	0	0.516365
WBGene00168158	B0273.59	21ur-10959	Type I piRNA	1.1237	0.572686	0	0
WBGene00049531	Y57G11A.70	21ur-1096	Type I piRNA	7.64113	5.5996	1.21031	0.206546
WBGene00172264	Y105C5A.1065	21ur-10961	Type I piRNA	21.4626	22.5257	0.484126	0.206546
WBGene00169391	F55B11.96	21ur-10962	Type I piRNA	0.449478	0.381791	0.242063	0
WBGene00168415	Y64G10A.228	21ur-10963	Type I piRNA	3.14635	2.99069	0	0.103273
WBGene00172642	Y41E3.420	21ur-10964	Type I piRNA	0.898956	0.254527	0	0.206546
WBGene00169454	Y105C5B.961	21ur-10965	Type I piRNA	1.1237	1.01811	0	0
WBGene00173799	Y105C5A.1182	21ur-10966	Type I piRNA	206.648	147.689	3.26785	2.47855
WBGene00170442	Y64G10A.263	21ur-10968	Type I piRNA	2.02265	0.890845	0	0.206546
WBGene00167258	Y105C5A.674	21ur-10969	Type I piRNA	2.24739	1.14537	0.484126	0.206546
WBGene00048762	Y37A1B.109	21ur-1097	Type I piRNA	2.02265	2.92706	0.242063	0
WBGene00173012	Y73F8A.1023	21ur-10970	Type I piRNA	0.786587	1.08174	0.121031	0
WBGene00170499	Y45F10D.104	21ur-10971	Type I piRNA	16.2936	10.881	0.84722	0.619638
WBGene00165995	Y51H4A.455	21ur-10972	Type I piRNA	56.2597	65.159	1.45238	1.65237
WBGene00169067	Y73F8A.755	21ur-10973	Type I piRNA	23.9347	21.953	0.84722	1.23928
WBGene00165912	VY10G11R.34	21ur-10975	Type I piRNA	6.6298	5.15418	0.968252	0.206546
WBGene00170224	Y105C5B.1024	21ur-10976	Type I piRNA	0.449478	0.254527	0	0
WBGene00047752	F02H6.20	21ur-1098	Type I piRNA	0.337109	0	0	0
WBGene00173251	C11D2.86	21ur-10980	Type I piRNA	4.27004	2.92706	0.968252	0.619638
WBGene00170204	Y10G11A.58	21ur-10981	Type I piRNA	12.6978	8.65393	1.33135	0.619638
WBGene00166973	Y51H4A.513	21ur-10982	Type I piRNA	1.1237	0.254527	0	0
WBGene00169792	Y51H4A.653	21ur-10983	Type I piRNA	2.69687	3.18159	0	0
WBGene00170899	Y105C5A.966	21ur-10984	Type I piRNA	7.07928	5.79049	0.121031	0.103273
WBGene00168625	R13H7.10	21ur-10985	Type I piRNA	4.49478	5.34507	1.21031	0.413092
WBGene00172944	Y105C5A.1121	21ur-10986	Type I piRNA	0.449478	0	0	0.103273
WBGene00046918	Y105C5A.161	21ur-1099	Type I piRNA	11.237	10.5629	0.484126	0.413092
WBGene00167886	C08F11.75	21ur-10990	Type I piRNA	0.449478	1.14537	0	0
WBGene00173620	C06E7.80	21ur-10992	Type I piRNA	0	0.254527	0	0
WBGene00165528	C46G7.37	21ur-10993	Type I piRNA	5.169	2.92706	0	0
WBGene00174554	AC7.79	21ur-10994	Type I piRNA	1.34843	1.14537	0	0
WBGene00165492	Y105C5A.548	21ur-10995	Type I piRNA	194.062	142.599	1.9365	0.722911
WBGene00174532	Y51H4A.909	21ur-10996	Type I piRNA	2.24739	1.84532	0.484126	0
WBGene00166475	Y9C9A.52	21ur-10997	Type I piRNA	0.898956	0.509054	0	0
WBGene00170658	W03F8.55	21ur-10998	Type I piRNA	0.449478	0.636318	0	0
WBGene00172139	Y57G11C.954	21ur-10999	Type I piRNA	330.366	255.291	5.80951	4.54402
WBGene00047134	Y116A8C.88	21ur-11	Type I piRNA	16.6307	17.5624	0.968252	2.89165
WBGene00049953	Y10G11A.26	21ur-110	Type I piRNA	7.97824	5.79049	0.484126	0.516365
WBGene00048371	Y57G11C.277	21ur-1100	Type I piRNA	96.1883	56.6323	6.5357	5.57675
WBGene00169878	Y105C5B.997	21ur-11000	Type I piRNA	12.3607	8.31456	0.0806876	0.206546
WBGene00174346	Y45F10B.58	21ur-11001	Type I piRNA	2.92161	1.65443	0.242063	0
WBGene00170163	Y57G11C.825	21ur-11002	Type I piRNA	15.9565	11.9628	0.968252	0.619638
WBGene00169480	Y73F8A.786	21ur-11003	Type I piRNA	3.82056	2.6089	0.242063	0.413092
WBGene00171534	F13G11.112	21ur-11004	Type I piRNA	6.18033	6.17228	0.121031	0.413092
WBGene00165952	Y51H4A.452	21ur-11005	Type I piRNA	0	0.254527	0	0
WBGene00166906	Y51H4A.505	21ur-11006	Type I piRNA	2.92161	1.209	0.0806876	0
WBGene00171174	C01B10.28	21ur-11007	Type I piRNA	5.39374	5.5996	0.968252	0.206546
WBGene00166707	Y57G11B.127	21ur-11008	Type I piRNA	0.674217	1.3999	0.363094	0
WBGene00172248	Y45F10D.115	21ur-11009	Type I piRNA	15.8441	13.0445	0.242063	0.309819
WBGene00168862	Y105C5A.795	21ur-11010	Type I piRNA	2.47213	2.16348	0.242063	0.413092
WBGene00174408	Y37A1A.145	21ur-11011	Type I piRNA	15.8441	12.4082	1.69444	2.16873
WBGene00167703	Y57G11B.142	21ur-11012	Type I piRNA	18.6533	15.6534	0.84722	1.03273
WBGene00173343	C35D6.107	21ur-11013	Type I piRNA	0.898956	0.890845	0	0
WBGene00165663	C06A12.10	21ur-11014	Type I piRNA	2.24739	1.52716	0	0
WBGene00171368	Y41E3.387	21ur-11015	Type I piRNA	0.898956	1.14537	0	0
WBGene00169286	Y43D4A.112	21ur-11016	Type I piRNA	0	0.0636318	0	0
WBGene00174963	C09B9.79	21ur-11017	Type I piRNA	0.224739	0.127264	0	0
WBGene00174241	F44E8.40	21ur-11018	Type I piRNA	17.3049	11.7719	1.57341	1.75564
WBGene00169961	C31H1.65	21ur-11019	Type I piRNA	7.64113	4.51786	0	0
WBGene00046949	Y57G11C.161	21ur-1102	Type I piRNA	38.2056	25.8345	0.484126	0.826185
WBGene00170066	Y105C5A.898	21ur-11020	Type I piRNA	234.74	194.204	5.80951	7.02257
WBGene00165911	C35D6.67	21ur-11021	Type I piRNA	0.224739	0.890845	0	0
WBGene00173933	C09B9.73	21ur-11022	Type I piRNA	0.449478	0	0	0
WBGene00169839	Y51H4A.658	21ur-11023	Type I piRNA	2.35976	1.01811	0	0
WBGene00173020	Y37A1B.304	21ur-11024	Type I piRNA	0.224739	0.254527	0	0
WBGene00165752	K02B2.21	21ur-11026	Type I piRNA	0.674217	0.763582	0	0
WBGene00171214	H25K10.108	21ur-11027	Type I piRNA	0.898956	0.318159	0	0
WBGene00169647	F55B11.100	21ur-11028	Type I piRNA	1.79791	0.636318	0	0.206546
WBGene00170135	Y37A1B.245	21ur-11029	Type I piRNA	133.607	119.819	1.08928	1.23928
WBGene00165985	Y116A8C.220	21ur-11030	Type I piRNA	0	0.381791	0	0
WBGene00174163	Y105C5A.1206	21ur-11031	Type I piRNA	0.674217	0.127264	0.242063	0
WBGene00169722	Y7A9A.57	21ur-11032	Type I piRNA	0	0.381791	0	0
WBGene00171473	Y57G11C.911	21ur-11034	Type I piRNA	0	0.127264	0	0
WBGene00166667	T06A10.52	21ur-11035	Type I piRNA	0.898956	1.14537	0	0
WBGene00170125	Y105C5A.904	21ur-11036	Type I piRNA	1.57317	2.16348	0.242063	0.206546
WBGene00165642	Y43B11AR.8	21ur-11037	Type I piRNA	1.57317	0.127264	0.484126	0
WBGene00174217	Y57G11C.1080	21ur-11038	Type I piRNA	2.47213	2.73617	0	0.103273
WBGene00169773	Y105C5A.872	21ur-11039	Type I piRNA	0	0.127264	0	0
WBGene00045601	Y57G11C.63	21ur-1104	Type I piRNA	5.169	5.98139	0.242063	0
WBGene00173093	Y64G10A.322	21ur-11040	Type I piRNA	218.559	222.266	4.96229	3.51128
WBGene00174379	C46G7.101	21ur-11042	Type I piRNA	0.11237	0	0	0
WBGene00169770	Y41E3.345	21ur-11043	Type I piRNA	1.79791	0.827213	0	0
WBGene00170221	Y105C5A.918	21ur-11044	Type I piRNA	0.224739	0.190895	0	0
WBGene00165887	B0513.49	21ur-11045	Type I piRNA	0	0.127264	0	0
WBGene00171503	Y73F8A.914	21ur-11046	Type I piRNA	0.449478	0.445423	0	0
WBGene00167119	Y51H4A.518	21ur-11047	Type I piRNA	49.7423	33.64	0.726189	1.44582
WBGene00170478	Y51H4A.684	21ur-11051	Type I piRNA	1.1237	0.254527	0	0
WBGene00173720	Y57G11C.1053	21ur-11052	Type I piRNA	0.449478	0.509054	0	0
WBGene00172920	Y105C5B.1243	21ur-11054	Type I piRNA	0	0.890845	0	0
WBGene00166271	F13E9.17	21ur-11057	Type I piRNA	0.224739	0.636318	0.726189	0.619638
WBGene00168800	Y7A9D.43	21ur-11058	Type I piRNA	0.449478	0.254527	0	0
WBGene00174656	ZK287.10	21ur-11059	Type I piRNA	1.79791	0.509054	0.968252	1.23928
WBGene00049268	C06E7.32	21ur-1106	Type I piRNA	1.1237	0.381791	0	0
WBGene00170015	B0547.19	21ur-11060	Type I piRNA	0	0.127264	0	0
WBGene00174299	Y105C5B.1353	21ur-11061	Type I piRNA	46.7457	34.2339	0.242063	0.413092
WBGene00165515	Y116A8A.70	21ur-11062	Type I piRNA	5.169	3.43612	0	0.619638
WBGene00170159	F26D12.63	21ur-11063	Type I piRNA	1.79791	1.27264	0	0.619638
WBGene00166934	M03D4.36	21ur-11064	Type I piRNA	0.674217	2.29074	0.484126	0
WBGene00172799	Y73F8A.1006	21ur-11066	Type I piRNA	1.34843	1.01811	0	0
WBGene00169550	H12I19.79	21ur-11067	Type I piRNA	0.898956	1.14537	0	0
WBGene00165949	C34B4.8	21ur-11069	Type I piRNA	0	0.127264	0	0
WBGene00048290	Y73F8A.268	21ur-1107	Type I piRNA	14.8328	8.27213	0.242063	0
WBGene00169334	Y51H4A.630	21ur-11070	Type I piRNA	0.898956	0	0	0
WBGene00174695	Y37A1A.146	21ur-11071	Type I piRNA	0.224739	0.381791	0	0
WBGene00167684	Y73F8A.669	21ur-11072	Type I piRNA	1.1237	1.3999	0	0
WBGene00165562	T06A10.49	21ur-11075	Type I piRNA	4.27004	4.1997	0	0.619638
WBGene00170960	Y105C5A.971	21ur-11076	Type I piRNA	1.57317	1.01811	0	0
WBGene00174796	T19E7.21	21ur-11078	Type I piRNA	1.34843	1.27264	0.484126	0
WBGene00048036	H25K10.33	21ur-1108	Type I piRNA	6.96691	3.30885	0	0.206546
WBGene00168268	Y40H7A.208	21ur-11080	Type I piRNA	0.561848	0.254527	0	0
WBGene00171100	Y73F8A.892	21ur-11083	Type I piRNA	0.674217	0.890845	0.242063	0
WBGene00165324	F56C4.5	21ur-11084	Type I piRNA	0.224739	0.636318	0	0
WBGene00168286	Y105C5B.866	21ur-11087	Type I piRNA	0.449478	0.69995	0	0
WBGene00047144	VY10G11R.13	21ur-1109	Type I piRNA	10.7875	9.54477	0.242063	0.206546
WBGene00170006	Y57G11C.812	21ur-11090	Type I piRNA	0.224739	0	0	0
WBGene00174262	Y57G11C.1084	21ur-11091	Type I piRNA	0.449478	0.254527	0	0
WBGene00170242	Y10G11A.59	21ur-11092	Type I piRNA	0.449478	0.381791	0	0
WBGene00171344	Y105C5B.1112	21ur-11094	Type I piRNA	0	0.254527	0	0
WBGene00173126	Y40H7A.282	21ur-11096	Type I piRNA	0	0.127264	0	0
WBGene00170296	R05A10.89	21ur-11099	Type I piRNA	0.224739	0.890845	0	0
WBGene00049489	Y105C5B.451	21ur-111	Type I piRNA	0	0.381791	0.242063	0
WBGene00048663	Y37A1B.103	21ur-1110	Type I piRNA	133.832	110.465	3.14682	2.37528
WBGene00173486	T05A1.15	21ur-11101	Type I piRNA	0	0.254527	0	0
WBGene00169688	B0273.73	21ur-11104	Type I piRNA	0.224739	0.254527	0	0
WBGene00168276	LLC1.60	21ur-11106	Type I piRNA	0.449478	0.127264	0.242063	0
WBGene00172578	Y73F8A.989	21ur-11107	Type I piRNA	0.11237	0.445423	0	0.103273
WBGene00171785	Y105C5A.1026	21ur-11109	Type I piRNA	16.8554	20.1076	0.242063	1.03273
WBGene00165521	H20E11.4	21ur-11110	Type I piRNA	0.224739	0.0636318	0	0
WBGene00171246	Y73B6BL.195	21ur-11111	Type I piRNA	0	0.127264	0	0
WBGene00173257	Y57G11C.1017	21ur-11112	Type I piRNA	1.1237	0	0	0
WBGene00168958	Y57G11C.753	21ur-11113	Type I piRNA	2.69687	1.78169	0.242063	0.413092
WBGene00171043	Y105C5A.980	21ur-11116	Type I piRNA	0	0.636318	0.121031	0
WBGene00166703	Y51H4A.496	21ur-11117	Type I piRNA	1.1237	0.890845	0	0
WBGene00170185	M03D4.52	21ur-11118	Type I piRNA	0	0.381791	0	0
WBGene00166978	Y67A10A.189	21ur-11119	Type I piRNA	0.674217	0.890845	0	0
WBGene00047330	H08M01.21	21ur-1112	Type I piRNA	5.50611	6.23592	0	0
WBGene00165813	C39H7.26	21ur-11121	Type I piRNA	0	0.0636318	0	0
WBGene00167750	Y57G11C.675	21ur-11122	Type I piRNA	1.34843	0.636318	0	0
WBGene00172903	Y73F8A.1013	21ur-11123	Type I piRNA	0.224739	0	0	0
WBGene00169092	T12E12.31	21ur-11124	Type I piRNA	2.24739	0.254527	0	0
WBGene00169577	Y116A8B.59	21ur-11126	Type I piRNA	0.449478	0.254527	0	0
WBGene00173856	Y57G11C.1065	21ur-11127	Type I piRNA	71.2423	42.506	0.484126	0.826185
WBGene00167046	H08M01.69	21ur-11128	Type I piRNA	2.92161	5.09054	0.242063	0.619638
WBGene00171276	H12I19.89	21ur-11129	Type I piRNA	0.449478	0.127264	0	0
WBGene00045949	Y57G11C.84	21ur-1113	Type I piRNA	31.014	31.4977	0.726189	0.722911
WBGene00168422	Y73B6BL.143	21ur-11130	Type I piRNA	13.0349	11.9628	3.14682	2.06546
WBGene00171145	Y73F8A.895	21ur-11133	Type I piRNA	3.14635	3.05433	0	0
WBGene00168880	C08F11.84	21ur-11135	Type I piRNA	1.57317	1.14537	0.242063	0
WBGene00173334	Y67A10A.305	21ur-11136	Type I piRNA	0	0.0636318	0	0
WBGene00167751	Y67A10A.204	21ur-11137	Type I piRNA	3.82056	3.81791	0	0
WBGene00172742	Y37A1B.297	21ur-11138	Type I piRNA	0.674217	0.381791	0	0
WBGene00174442	T06A10.100	21ur-11140	Type I piRNA	0.674217	1.3999	0.121031	0.413092
WBGene00168884	F41H10.21	21ur-11141	Type I piRNA	0.449478	0.636318	0	0.413092
WBGene00167519	T23G4.75	21ur-11143	Type I piRNA	0.11237	0	0	0
WBGene00165354	Y73F8A.535	21ur-11144	Type I piRNA	0.786587	0.381791	0	0
WBGene00169597	T08G11.7	21ur-11146	Type I piRNA	0	0.254527	0	0
WBGene00174001	H08M01.108	21ur-11147	Type I piRNA	0	0.254527	0	0
WBGene00167624	Y73F8A.666	21ur-11148	Type I piRNA	1.4608	0.254527	0	0
WBGene00174639	Y105C5A.1240	21ur-11149	Type I piRNA	0	0.127264	0	0
WBGene00049781	Y57G11A.72	21ur-1115	Type I piRNA	137.54	99.5201	1.45238	1.65237
WBGene00174549	Y41E3.453	21ur-11150	Type I piRNA	2.24739	2.7998	0	0
WBGene00167939	T23G4.78	21ur-11154	Type I piRNA	0.224739	0.127264	0	0
WBGene00174894	T23G4.125	21ur-11157	Type I piRNA	0.224739	0.636318	0	0
WBGene00049359	Y105C5B.437	21ur-1116	Type I piRNA	155.744	65.5408	4.5992	2.89165
WBGene00168249	Y51H4A.576	21ur-11161	Type I piRNA	4.0453	2.29074	0.242063	0
WBGene00172848	H25K10.122	21ur-11162	Type I piRNA	0.449478	0	0	0
WBGene00167227	Y105C5B.770	21ur-11164	Type I piRNA	0	0	0	0
WBGene00166121	Y40H7A.173	21ur-11166	Type I piRNA	0.224739	0.763582	0	0
WBGene00170595	Y67A10A.252	21ur-11167	Type I piRNA	1.34843	0.254527	0	0
WBGene00168265	F52B11.58	21ur-11168	Type I piRNA	0.224739	0.509054	0	0
WBGene00172572	Y57G11C.978	21ur-11169	Type I piRNA	0.674217	0.636318	0	0
WBGene00047855	Y64G10A.76	21ur-1117	Type I piRNA	2.24739	2.54527	0	0.206546
WBGene00173519	Y73F8A.1054	21ur-11171	Type I piRNA	0	0	0	0.103273
WBGene00167627	T28H11.15	21ur-11172	Type I piRNA	0.224739	0	0	0
WBGene00167133	B0513.53	21ur-11173	Type I piRNA	1.1237	0	0	0
WBGene00172454	Y116A8C.388	21ur-11174	Type I piRNA	5.169	3.94517	0	0
WBGene00165657	Y105C5B.660	21ur-11175	Type I piRNA	0.674217	0.127264	0	0
WBGene00171035	LLC1.83	21ur-11176	Type I piRNA	0.224739	0.190895	0	0
WBGene00165388	Y51H4A.424	21ur-11177	Type I piRNA	0	0.381791	0	0
WBGene00174708	Y116A8C.455	21ur-11178	Type I piRNA	0.449478	0.890845	0	0
WBGene00168951	Y105C5B.923	21ur-11179	Type I piRNA	0.224739	0.763582	0.242063	0
WBGene00047105	Y105C5B.189	21ur-1118	Type I piRNA	3.14635	2.54527	0.484126	0
WBGene00167950	Y67A10A.208	21ur-11180	Type I piRNA	15.2823	13.3627	0.484126	1.23928
WBGene00173948	Y105C5B.1319	21ur-11181	Type I piRNA	4.94426	3.43612	0.0605157	0.0516365
WBGene00169365	T19E7.14	21ur-11182	Type I piRNA	0.224739	0.763582	0.242063	0.206546
WBGene00174945	Y64G10A.352	21ur-11183	Type I piRNA	7.41639	6.36318	0.242063	0
WBGene00170675	Y45F10D.105	21ur-11184	Type I piRNA	2.69687	2.16348	0	0
WBGene00166825	Y67A10A.185	21ur-11185	Type I piRNA	3.82056	5.21781	0	0.413092
WBGene00172363	H04M03.62	21ur-11186	Type I piRNA	0.674217	0.127264	0	0
WBGene00168064	Y67A10A.212	21ur-11187	Type I piRNA	4.0453	2.03622	0	0.206546
WBGene00046386	Y73F8A.110	21ur-1119	Type I piRNA	2.92161	1.52716	0.242063	0
WBGene00174584	Y116A8A.141	21ur-11191	Type I piRNA	0.449478	1.52716	0	0
WBGene00167757	Y67A10A.205	21ur-11192	Type I piRNA	0.674217	0.636318	0	0
WBGene00173281	C45E5.47	21ur-11193	Type I piRNA	0.449478	0.127264	0	0
WBGene00171996	Y40H7A.263	21ur-11195	Type I piRNA	0.074913	0.0848424	0	0
WBGene00170994	C45E5.39	21ur-11197	Type I piRNA	7.19165	8.14487	1.69444	1.23928
WBGene00166551	Y57G11C.588	21ur-11198	Type I piRNA	0.449478	0.254527	0	0
WBGene00048701	Y105C5A.323	21ur-112	Type I piRNA	3.37109	1.01811	0.242063	0
WBGene00046204	H25K10.13	21ur-1120	Type I piRNA	55.0611	43.7787	1.21031	3.92438
WBGene00168677	Y37A1A.102	21ur-11200	Type I piRNA	1.79791	1.14537	0	0
WBGene00174098	Y73F8A.1096	21ur-11201	Type I piRNA	37.082	26.5981	2.17857	1.44582
WBGene00166902	T28H11.12	21ur-11202	Type I piRNA	3.59583	3.43612	0	0
WBGene00173108	Y105C5B.1257	21ur-11203	Type I piRNA	1.34843	0.890845	0	0
WBGene00171489	ZK381.26	21ur-11205	Type I piRNA	0.224739	0.636318	0.968252	0
WBGene00174227	C31H1.90	21ur-11206	Type I piRNA	1.4608	0.636318	0	0
WBGene00173099	T19H5.10	21ur-11208	Type I piRNA	0	0.127264	0	0
WBGene00050699	Y105C5B.591	21ur-1121	Type I piRNA	6.74217	5.72686	0.242063	0
WBGene00170407	H16O14.45	21ur-11210	Type I piRNA	0	0.0636318	0	0
WBGene00167472	Y51H4A.540	21ur-11211	Type I piRNA	0.224739	0.254527	0	0
WBGene00171783	Y57G11C.928	21ur-11212	Type I piRNA	1.23607	1.52716	0	0.206546
WBGene00169646	Y105C5B.975	21ur-11214	Type I piRNA	8.76483	9.29024	1.45238	0.619638
WBGene00173939	Y57G11C.1070	21ur-11215	Type I piRNA	4.49478	4.07244	0	0
WBGene00166039	Y105C5B.683	21ur-11216	Type I piRNA	0.224739	0.0636318	0	0
WBGene00170396	ZK616.44	21ur-11217	Type I piRNA	2.47213	1.14537	0	0
WBGene00174965	Y4C6A.67	21ur-11218	Type I piRNA	0.449478	0.127264	0	0
WBGene00169280	Y57G11C.772	21ur-11219	Type I piRNA	39.5541	32.5795	2.17857	3.71783
WBGene00048602	Y57G11C.302	21ur-1122	Type I piRNA	471.727	395.535	13.3135	9.91421
WBGene00168521	Y105C5A.764	21ur-11220	Type I piRNA	0	0.127264	0	0
WBGene00165621	Y105C5B.657	21ur-11224	Type I piRNA	0	0.254527	0	0
WBGene00169733	Y67A10A.234	21ur-11227	Type I piRNA	0.898956	0.381791	0	0
WBGene00168663	H32C10.46	21ur-11229	Type I piRNA	0.449478	0.890845	0	0
WBGene00049498	Y105C5A.402	21ur-1123	Type I piRNA	0	0.254527	0	0
WBGene00171931	ZK616.53	21ur-11230	Type I piRNA	0.449478	0	0	0
WBGene00168338	C09B9.50	21ur-11232	Type I piRNA	0	0.127264	0	0
WBGene00165312	Y105C5B.634	21ur-11233	Type I piRNA	0.674217	1.14537	0	0
WBGene00174317	Y64G10A.341	21ur-11234	Type I piRNA	2.69687	1.14537	0.242063	0
WBGene00166232	C31H1.40	21ur-11235	Type I piRNA	0	0.254527	0	0
WBGene00170116	Y105C5A.902	21ur-11236	Type I piRNA	0.224739	0.381791	0	0
WBGene00172629	Y116A8C.393	21ur-11238	Type I piRNA	0	0.127264	0	0
WBGene00169576	C24D10.31	21ur-11239	Type I piRNA	0.224739	0.381791	0	0
WBGene00047411	Y105C5A.206	21ur-1124	Type I piRNA	9.43904	14.1263	0	0
WBGene00173253	Y73B6BL.236	21ur-11240	Type I piRNA	12.3607	8.14487	0.726189	1.03273
WBGene00167527	F13G11.75	21ur-11241	Type I piRNA	1.1237	0.763582	0	0
WBGene00172075	B0513.75	21ur-11242	Type I piRNA	0.224739	0	0	0
WBGene00172249	Y73F8A.964	21ur-11243	Type I piRNA	0.224739	0	0	0
WBGene00165787	F26D12.32	21ur-11244	Type I piRNA	0.674217	0.509054	0	0
WBGene00173657	Y105C5B.1289	21ur-11247	Type I piRNA	0.674217	0.763582	0	0
WBGene00168122	Y57G11C.703	21ur-11248	Type I piRNA	0.786587	0.763582	0	0.206546
WBGene00171922	Y73F8A.944	21ur-11249	Type I piRNA	1.34843	1.27264	0	0
WBGene00045969	Y105C5A.79	21ur-1125	Type I piRNA	1.34843	1.08174	0	0
WBGene00169998	Y105C5A.895	21ur-11250	Type I piRNA	0	0.127264	0	0
WBGene00168670	C27H2.77	21ur-11252	Type I piRNA	0.674217	0	0	0
WBGene00167127	Y37A1B.191	21ur-11253	Type I piRNA	8.76483	8.01761	0	0
WBGene00171427	Y116A8B.75	21ur-11254	Type I piRNA	0.898956	1.27264	0	0.206546
WBGene00165771	C27H2.58	21ur-11255	Type I piRNA	1.57317	1.3999	0	0
WBGene00170095	M199.103	21ur-11256	Type I piRNA	0.11237	0	0	0
WBGene00169952	C09B9.59	21ur-11257	Type I piRNA	11.4617	6.23592	0	0
WBGene00174244	Y73F8A.1104	21ur-11258	Type I piRNA	0.224739	0	0	0
WBGene00168564	Y105C5A.767	21ur-11259	Type I piRNA	0.674217	0.636318	0	0
WBGene00045721	Y40H7A.23	21ur-1126	Type I piRNA	6.06796	2.29074	0	0
WBGene00171311	F41H10.27	21ur-11261	Type I piRNA	0	0.636318	0.242063	0.206546
WBGene00168485	T19E7.13	21ur-11263	Type I piRNA	0	0.254527	0	0.413092
WBGene00165939	Y57G11C.551	21ur-11266	Type I piRNA	0.674217	1.27264	0	0
WBGene00167089	B0350.33	21ur-11269	Type I piRNA	0.449478	0.254527	0	0
WBGene00046535	H08M01.14	21ur-1127	Type I piRNA	15.0575	10.3084	0.242063	0
WBGene00174530	Y105C5A.1234	21ur-11270	Type I piRNA	1.34843	0.636318	0	0
WBGene00171140	Y43D4A.125	21ur-11271	Type I piRNA	0.674217	0	0	0
WBGene00166581	Y105C5B.731	21ur-11272	Type I piRNA	1.1237	0.890845	0.242063	0
WBGene00172334	C11D2.80	21ur-11274	Type I piRNA	7.86587	8.3994	0.484126	0.206546
WBGene00174548	H32C10.89	21ur-11277	Type I piRNA	2.47213	2.41801	0	0
WBGene00170326	Y57G11C.838	21ur-11278	Type I piRNA	17.4173	10.4356	0.726189	1.23928
WBGene00049615	Y57G11C.376	21ur-1128	Type I piRNA	9.88852	6.23592	0.242063	0.413092
WBGene00172489	F55B11.116	21ur-11287	Type I piRNA	3.14635	1.14537	0	0.206546
WBGene00167657	C35D6.77	21ur-11289	Type I piRNA	0	0.127264	0	0
WBGene00048213	F56F12.6	21ur-1129	Type I piRNA	557.128	465.021	12.4662	11.36
WBGene00170369	Y57G11C.841	21ur-11290	Type I piRNA	0	0	0	0
WBGene00165677	Y57G11C.537	21ur-11291	Type I piRNA	2.24739	1.14537	0	0
WBGene00173895	Y105C5B.1315	21ur-11292	Type I piRNA	18.2039	13.1082	1.9365	0.826185
WBGene00173795	Y73F8A.1072	21ur-11293	Type I piRNA	0	0.127264	0	0
WBGene00169640	C01B10.25	21ur-11294	Type I piRNA	0.224739	0.127264	0	0.206546
WBGene00173622	Y51H4A.866	21ur-11295	Type I piRNA	1.1237	0.254527	0	0
WBGene00168159	Y73B6BL.135	21ur-11296	Type I piRNA	0.898956	0.636318	0	0
WBGene00171619	Y51H4A.747	21ur-11297	Type I piRNA	0.449478	0.763582	0	0
WBGene00167315	Y41E3.278	21ur-11298	Type I piRNA	19.6272	19.5774	0.484126	0.103273
WBGene00047670	Y105C5A.232	21ur-113	Type I piRNA	2.02265	1.01811	0	0
WBGene00048935	Y73F8A.327	21ur-1130	Type I piRNA	42.0262	32.7067	1.21031	2.47855
WBGene00165420	Y57G11A.89	21ur-11300	Type I piRNA	2.80924	4.39059	0.484126	0.103273
WBGene00168547	Y43D4A.104	21ur-11301	Type I piRNA	15.7317	13.1082	1.45238	1.44582
WBGene00174059	Y51H4A.884	21ur-11302	Type I piRNA	11.237	8.97208	0.84722	0.413092
WBGene00171761	Y73F8A.934	21ur-11303	Type I piRNA	0.449478	0.381791	0	0
WBGene00166958	Y41E3.267	21ur-11304	Type I piRNA	3.37109	4.13607	0.121031	0.103273
WBGene00170334	R05A10.90	21ur-11305	Type I piRNA	9.2143	6.23592	0.484126	0
WBGene00165860	Y105C5B.672	21ur-11306	Type I piRNA	9.2143	5.34507	0	0.103273
WBGene00169808	Y57G11C.800	21ur-11308	Type I piRNA	0.561848	0.127264	0.121031	0
WBGene00173059	Y105C5B.1250	21ur-11309	Type I piRNA	2.24739	1.01811	0.242063	0
WBGene00047069	Y64G10A.56	21ur-1131	Type I piRNA	0	0.127264	0	0
WBGene00165285	Y73B6BL.86	21ur-11310	Type I piRNA	0.674217	0.954477	0.121031	0
WBGene00171895	C10G6.44	21ur-11311	Type I piRNA	1.34843	0.636318	0	0
WBGene00168598	C09B9.52	21ur-11312	Type I piRNA	0.449478	0	0	0
WBGene00173376	Y73B6BL.241	21ur-11313	Type I piRNA	0	0.127264	0	0
WBGene00174897	Y105C5A.1259	21ur-11314	Type I piRNA	48.656	41.5516	0.84722	0.619638
WBGene00169342	C31H1.61	21ur-11315	Type I piRNA	0.224739	0.254527	0	0
WBGene00170150	Y57G11B.177	21ur-11317	Type I piRNA	4.0453	1.52716	0	0
WBGene00050643	Y116A8C.186	21ur-1132	Type I piRNA	23.8223	27.3617	0.242063	0.206546
WBGene00167932	Y37A1B.205	21ur-11321	Type I piRNA	2.24739	1.52716	0	0
WBGene00166293	Y105C5A.610	21ur-11322	Type I piRNA	0.561848	0.445423	0.121031	0
WBGene00172159	C27H2.99	21ur-11323	Type I piRNA	8.65246	9.6084	2.2996	1.136
WBGene00167421	H12I19.68	21ur-11324	Type I piRNA	21.575	16.5443	0.484126	0.413092
WBGene00169369	Y57G11C.778	21ur-11326	Type I piRNA	29.8903	23.4165	0.726189	0.206546
WBGene00174921	Y40H7A.307	21ur-11327	Type I piRNA	7.19165	5.09054	0.968252	0.413092
WBGene00167919	C24D10.28	21ur-11328	Type I piRNA	0.898956	0.127264	0	0
WBGene00173501	H08M21.9	21ur-11329	Type I piRNA	0.674217	0.127264	0	0
WBGene00048538	Y51H4A.240	21ur-1133	Type I piRNA	0	0	0.242063	0.206546
WBGene00169002	Y116A8C.306	21ur-11332	Type I piRNA	10.1133	8.08124	1.08928	0.413092
WBGene00174701	Y116A8A.144	21ur-11333	Type I piRNA	2.02265	1.3999	0	0
WBGene00168680	Y116A8C.297	21ur-11335	Type I piRNA	9.55141	5.72686	0.363094	0.413092
WBGene00166987	T23G4.71	21ur-11338	Type I piRNA	7.07928	6.68134	0.726189	0.413092
WBGene00045933	H08M01.7	21ur-1134	Type I piRNA	98.4357	78.2671	5.56745	4.95711
WBGene00169568	Y105C5B.968	21ur-11340	Type I piRNA	0.224739	0.254527	0	0
WBGene00174843	F26D12.95	21ur-11341	Type I piRNA	14.1586	14.0626	1.33135	0.516365
WBGene00169154	Y73F8A.762	21ur-11342	Type I piRNA	1.1237	2.29074	0	0
WBGene00168723	C06E7.63	21ur-11343	Type I piRNA	0.337109	0.190895	0	0
WBGene00174289	AC7.75	21ur-11345	Type I piRNA	0.898956	0	0.726189	0.206546
WBGene00167843	Y105C5B.822	21ur-11347	Type I piRNA	0.674217	0.254527	0	0
WBGene00171516	Y105C5B.1132	21ur-11348	Type I piRNA	0.224739	0	0	0
WBGene00046883	Y57G11C.150	21ur-1135	Type I piRNA	16.1812	10.4356	0.484126	0.206546
WBGene00170058	Y105C5A.896	21ur-11350	Type I piRNA	20.7884	10.1175	1.08928	0.103273
WBGene00170568	C45E5.38	21ur-11351	Type I piRNA	0.224739	0.381791	0	0
WBGene00171514	Y57G11C.912	21ur-11353	Type I piRNA	4.71952	4.77239	0	0.206546
WBGene00167210	Y73F8A.645	21ur-11354	Type I piRNA	7.19165	4.77239	0	0.103273
WBGene00169333	H16O14.39	21ur-11358	Type I piRNA	0.224739	0.127264	0	0
WBGene00169880	B0350.48	21ur-11359	Type I piRNA	1.34843	0.254527	0	0
WBGene00174451	C06E7.82	21ur-11361	Type I piRNA	0.674217	0.254527	0	0
WBGene00168906	Y64G10A.236	21ur-11362	Type I piRNA	0.786587	1.33627	0	0
WBGene00167726	C17H12.21	21ur-11363	Type I piRNA	0.674217	1.3999	0	0.619638
WBGene00171900	Y105C5B.1159	21ur-11364	Type I piRNA	0.224739	0.127264	0	0
WBGene00167270	Y51H4A.527	21ur-11365	Type I piRNA	5.61848	4.1997	0.484126	0.413092
WBGene00170810	Y105C5B.1081	21ur-11366	Type I piRNA	1.23607	0.933266	0.121031	0
WBGene00170218	Y17G9A.60	21ur-11367	Type I piRNA	1.23607	2.16348	0.121031	0
WBGene00174673	Y105C5A.1243	21ur-11368	Type I piRNA	0.224739	0	0	0
WBGene00045700	Y7A9A.26	21ur-1137	Type I piRNA	5.169	3.43612	0.121031	0.103273
WBGene00167731	Y105C5B.812	21ur-11370	Type I piRNA	24.6089	18.2623	0.605157	0.619638
WBGene00171345	Y105C5B.1113	21ur-11371	Type I piRNA	0.674217	0	0	0
WBGene00165452	Y73F8A.540	21ur-11374	Type I piRNA	0.674217	0.890845	0	0
WBGene00169242	Y57G11B.164	21ur-11375	Type I piRNA	1.34843	0.890845	0.242063	0
WBGene00173381	T23G4.113	21ur-11376	Type I piRNA	1.79791	4.1997	0	0
WBGene00167776	T06A10.64	21ur-11377	Type I piRNA	1.57317	1.27264	0	0.206546
WBGene00166691	Y116A8C.243	21ur-11379	Type I piRNA	0.898956	0.190895	0	0
WBGene00048341	F13G11.34	21ur-1138	Type I piRNA	1.1237	0.636318	0	0
WBGene00172694	Y51H4A.814	21ur-11380	Type I piRNA	5.169	5.09054	0	0
WBGene00167004	AC7.28	21ur-11381	Type I piRNA	24.7213	13.3627	0.242063	0.206546
WBGene00170035	Y57G11C.814	21ur-11383	Type I piRNA	0.898956	0.254527	0	0
WBGene00174653	H08M01.113	21ur-11384	Type I piRNA	0.674217	0.254527	0	0
WBGene00168997	Y51H4A.616	21ur-11385	Type I piRNA	1.57317	1.90895	0	0
WBGene00173575	Y57G11C.1041	21ur-11386	Type I piRNA	7.41639	6.55408	0.121031	0.309819
WBGene00172272	Y73F8A.968	21ur-11387	Type I piRNA	3.48346	2.54527	0.605157	0.206546
WBGene00166550	Y105C5A.627	21ur-11388	Type I piRNA	0.224739	0.254527	0	0
WBGene00171196	H08M01.90	21ur-11389	Type I piRNA	137.54	90.9298	0.968252	0.826185
WBGene00048951	Y7A9D.18	21ur-1139	Type I piRNA	1.1237	0.509054	0	0
WBGene00169559	VY10G11R.48	21ur-11390	Type I piRNA	13.2596	9.54477	1.21031	0.619638
WBGene00166157	Y105C5B.694	21ur-11391	Type I piRNA	0.11237	0.318159	0	0
WBGene00171857	F13G11.117	21ur-11392	Type I piRNA	76.1866	58.3504	5.56745	4.85383
WBGene00167404	Y105C5B.781	21ur-11393	Type I piRNA	41.8015	31.5614	0.968252	0.826185
WBGene00168201	B0273.60	21ur-11394	Type I piRNA	0.898956	0.890845	0	0
WBGene00168179	F13G11.85	21ur-11395	Type I piRNA	0.224739	0.127264	0	0
WBGene00174044	Y64G10A.338	21ur-11396	Type I piRNA	0	0.190895	0	0
WBGene00169606	C47A4.104	21ur-11397	Type I piRNA	4.71952	3.43612	0.484126	0
WBGene00170468	C10G6.37	21ur-11398	Type I piRNA	0.224739	0	0	0.206546
WBGene00171825	Y116A8C.374	21ur-11399	Type I piRNA	0.224739	0	0	0
WBGene00046756	Y116A8B.10	21ur-114	Type I piRNA	24.7213	15.1444	1.69444	2.89165
WBGene00049889	C09B9.21	21ur-1140	Type I piRNA	2.47213	2.41801	0.242063	0
WBGene00167268	Y73F8A.647	21ur-11400	Type I piRNA	1.1237	0.509054	0	0
WBGene00171887	F35D6.17	21ur-11401	Type I piRNA	8.31535	9.09935	0.726189	0.516365
WBGene00166329	Y40H7A.174	21ur-11402	Type I piRNA	10.0009	9.29024	0.484126	0.516365
WBGene00168703	C01B10.23	21ur-11403	Type I piRNA	4.27004	4.26333	0.242063	0.206546
WBGene00173154	Y57G11C.1009	21ur-11404	Type I piRNA	0.11237	0.190895	0	0
WBGene00167739	T06A10.63	21ur-11405	Type I piRNA	1.91028	1.33627	0.242063	0
WBGene00170900	Y40H7A.255	21ur-11408	Type I piRNA	8.20298	6.49044	1.08928	0.619638
WBGene00165458	Y41E3.231	21ur-11409	Type I piRNA	0.224739	0.0636318	0	0
WBGene00173224	Y64G10A.324	21ur-11410	Type I piRNA	26.744	22.2711	1.33135	0.309819
WBGene00167788	Y105C5A.705	21ur-11412	Type I piRNA	1.57317	1.90895	0.242063	0
WBGene00174431	C11D2.92	21ur-11413	Type I piRNA	2.47213	1.52716	0	0
WBGene00168894	Y37A1A.103	21ur-11414	Type I piRNA	18.2039	14.1899	0	0
WBGene00172440	Y116A8C.387	21ur-11416	Type I piRNA	3.14635	5.09054	0	0.413092
WBGene00166713	F44E8.19	21ur-11417	Type I piRNA	26.0697	23.8619	2.2996	1.75564
WBGene00050659	Y105C5A.494	21ur-1142	Type I piRNA	1.01133	0.509054	0	0
WBGene00174033	Y67A10A.320	21ur-11420	Type I piRNA	41.4644	29.9069	2.54166	1.34255
WBGene00167339	C47A4.91	21ur-11423	Type I piRNA	14.608	18.1987	2.17857	0.619638
WBGene00171749	H12I19.94	21ur-11424	Type I piRNA	0.898956	0.890845	0	0
WBGene00169417	Y57G11C.781	21ur-11426	Type I piRNA	8.20298	6.74497	0.484126	0.826185
WBGene00170206	Y17G9B.10	21ur-11429	Type I piRNA	0.898956	0.381791	0.242063	0
WBGene00049909	Y41E3.178	21ur-1143	Type I piRNA	65.6238	50.7782	1.69444	3.09819
WBGene00168283	Y41E3.308	21ur-11430	Type I piRNA	1.91028	2.29074	0	0.103273
WBGene00168155	K08B4.20	21ur-11431	Type I piRNA	2.92161	2.22711	0	0.413092
WBGene00167463	Y57G11C.655	21ur-11432	Type I piRNA	0	0.127264	0	0
WBGene00171854	T23G4.98	21ur-11433	Type I piRNA	0.674217	0.254527	0	0
WBGene00166146	Y9C9A.46	21ur-11434	Type I piRNA	0.449478	0	0	0
WBGene00169686	C08F11.89	21ur-11435	Type I piRNA	0.224739	0	0	0
WBGene00173983	Y57G11C.1077	21ur-11436	Type I piRNA	16.1812	8.27213	1.45238	1.44582
WBGene00049497	Y105C5B.454	21ur-1144	Type I piRNA	1.34843	0.509054	0	0.206546
WBGene00167083	Y57G11C.632	21ur-11440	Type I piRNA	11.237	10.6901	0	0.206546
WBGene00165827	Y7A9D.29	21ur-11441	Type I piRNA	2.24739	3.18159	0	0.206546
WBGene00171432	T12E12.35	21ur-11442	Type I piRNA	2.47213	2.99069	0.484126	0.619638
WBGene00167500	Y73F8A.658	21ur-11443	Type I piRNA	2.69687	3.18159	0.242063	0.413092
WBGene00172566	Y105C5B.1208	21ur-11444	Type I piRNA	50.0045	31.9432	1.21031	1.44582
WBGene00172948	Y116A8C.401	21ur-11445	Type I piRNA	0.224739	0.127264	0	0
WBGene00168758	Y73F8A.739	21ur-11446	Type I piRNA	17.0802	11.581	0	0
WBGene00169727	Y64G10A.251	21ur-11448	Type I piRNA	106.863	84.7576	1.81547	1.34255
WBGene00171326	Y45F10D.110	21ur-11449	Type I piRNA	0.224739	0.509054	0	0
WBGene00048735	Y105C5A.329	21ur-1145	Type I piRNA	8.98956	7.76308	0	0
WBGene00169244	Y116A8B.55	21ur-11450	Type I piRNA	0	0.381791	0	0
WBGene00173999	Y51H4A.882	21ur-11451	Type I piRNA	0.786587	1.14537	0	0
WBGene00170677	Y105C5B.1066	21ur-11452	Type I piRNA	0.674217	0.381791	0	0
WBGene00174833	C24D10.45	21ur-11453	Type I piRNA	2.24739	1.90895	0	0
WBGene00169581	M199.97	21ur-11454	Type I piRNA	0.11237	0	0	0
WBGene00168655	Y43D4A.107	21ur-11455	Type I piRNA	1.68554	1.01811	0	0
WBGene00166869	C11D2.55	21ur-11457	Type I piRNA	0.898956	0.763582	0	0
WBGene00171338	F52D4.25	21ur-11458	Type I piRNA	0.224739	0.190895	0	0
WBGene00169405	T06A10.75	21ur-11459	Type I piRNA	1.57317	2.92706	0	0
WBGene00046437	C24D10.11	21ur-1146	Type I piRNA	8.54009	8.65393	1.57341	2.58183
WBGene00168807	Y7A9D.44	21ur-11461	Type I piRNA	0	0.127264	0	0
WBGene00174523	B0513.88	21ur-11462	Type I piRNA	0.224739	0	0	0
WBGene00167654	Y105C5B.803	21ur-11463	Type I piRNA	6.40506	3.37249	0.121031	0.103273
WBGene00173435	Y116A8A.127	21ur-11464	Type I piRNA	15.0575	15.2716	0.121031	0.206546
WBGene00170199	C45E5.37	21ur-11465	Type I piRNA	0.674217	0.381791	0	0
WBGene00165893	Y73B6BL.99	21ur-11466	Type I piRNA	2.69687	3.43612	0	0
WBGene00173716	C45E5.48	21ur-11469	Type I piRNA	12.5854	4.83602	0.726189	0.413092
WBGene00174867	Y105C5B.1400	21ur-11470	Type I piRNA	33.4861	19.9804	0.968252	0.206546
WBGene00165371	Y57G11C.522	21ur-11471	Type I piRNA	0.224739	0	0	0
WBGene00171940	C31H1.73	21ur-11474	Type I piRNA	0.224739	0	0	0
WBGene00166840	Y57G11C.611	21ur-11476	Type I piRNA	1.01133	0.381791	0	0
WBGene00174969	Y37A1B.329	21ur-11477	Type I piRNA	11.6115	7.25403	0.968252	0.344244
WBGene00167937	Y57G11B.149	21ur-11478	Type I piRNA	10.5627	10.8174	1.21031	0.413092
WBGene00170997	Y57G11B.187	21ur-11479	Type I piRNA	1.91028	2.99069	0	0
WBGene00050597	H08M01.52	21ur-1148	Type I piRNA	261.596	209.985	3.14682	3.71783
WBGene00169867	C46G7.74	21ur-11480	Type I piRNA	0.224739	0.127264	0	0.206546
WBGene00167901	Y57G11C.685	21ur-11481	Type I piRNA	0.224739	0	0	0
WBGene00174914	Y73F8A.1153	21ur-11482	Type I piRNA	22.399	18.5381	0.806876	0.413092
WBGene00167187	Y105C5A.670	21ur-11483	Type I piRNA	4.94426	3.75428	0.242063	0.619638
WBGene00170781	F52D4.23	21ur-11485	Type I piRNA	105.178	73.1766	0.484126	0
WBGene00169925	Y105C5B.1001	21ur-11487	Type I piRNA	130.461	108.938	1.33135	1.65237
WBGene00174388	VY10G11R.69	21ur-11488	Type I piRNA	0.224739	0	0	0
WBGene00049986	K01G12.7	21ur-1149	Type I piRNA	2.47213	1.90895	0	0.103273
WBGene00166394	Y4C6B.41	21ur-11490	Type I piRNA	0	0.127264	0	0
WBGene00168755	Y7A9C.22	21ur-11491	Type I piRNA	0	0.127264	0	0
WBGene00172024	F55B11.114	21ur-11493	Type I piRNA	0.449478	0.381791	0	0
WBGene00173069	Y57G11C.1004	21ur-11494	Type I piRNA	4.71952	4.07244	0.121031	0.309819
WBGene00171294	Y37A1B.271	21ur-11495	Type I piRNA	5.61848	5.47234	0.242063	0
WBGene00166971	Y105C5A.654	21ur-11496	Type I piRNA	0.786587	1.08174	0	0
WBGene00170263	Y41E3.353	21ur-11497	Type I piRNA	6.2927	5.5996	0.242063	0
WBGene00165884	Y73F8A.564	21ur-11498	Type I piRNA	25.845	21.253	1.9365	0.826185
WBGene00173136	LLC1.105	21ur-11499	Type I piRNA	0.11237	0.0636318	0	0
WBGene00046471	Y116A8C.75	21ur-115	Type I piRNA	1.34843	1.65443	0	0
WBGene00048334	Y41E3.126	21ur-1150	Type I piRNA	3.14635	2.92706	0	0
WBGene00172398	Y57G11C.967	21ur-11500	Type I piRNA	0.224739	0.127264	0	0
WBGene00168684	Y7A9A.51	21ur-11502	Type I piRNA	0.674217	1.01811	0	0.103273
WBGene00173137	Y73B6BL.233	21ur-11503	Type I piRNA	0.224739	0.0636318	0	0
WBGene00165851	F41H10.15	21ur-11505	Type I piRNA	7.19165	7.50855	1.69444	1.23928
WBGene00170961	Y105C5A.972	21ur-11506	Type I piRNA	5.39374	5.21781	0	0
WBGene00168231	Y59E9AL.20	21ur-11509	Type I piRNA	2.02265	0.254527	0	0
WBGene00048953	T23G4.33	21ur-1151	Type I piRNA	0.674217	0.254527	0.242063	0.103273
WBGene00174344	F26D12.89	21ur-11510	Type I piRNA	10.5627	7.63582	0.484126	1.03273
WBGene00169895	Y51H4A.662	21ur-11511	Type I piRNA	2.24739	1.52716	0	0
WBGene00172983	Y73F8A.1020	21ur-11512	Type I piRNA	10.1133	8.3994	0.484126	1.03273
WBGene00168524	C05C12.7	21ur-11513	Type I piRNA	0	0.381791	0	0.619638
WBGene00169935	Y43D4A.117	21ur-11515	Type I piRNA	5.73085	4.58149	0	0.516365
WBGene00174579	T23G4.122	21ur-11516	Type I piRNA	1.1237	0.381791	0	0
WBGene00168554	Y105C5B.889	21ur-11517	Type I piRNA	20.0018	19.2168	0.726189	0
WBGene00168260	Y57G11C.712	21ur-11518	Type I piRNA	0.674217	0.127264	0	0
WBGene00047863	C35D6.33	21ur-1152	Type I piRNA	235.527	153.989	9.44045	11.1535
WBGene00172010	Y105C5A.1045	21ur-11520	Type I piRNA	10.4504	7.50855	0.121031	0.309819
WBGene00166301	Y105C5A.611	21ur-11521	Type I piRNA	9.66378	6.49044	0	0.413092
WBGene00170924	ZK381.23	21ur-11522	Type I piRNA	39.5541	27.1071	14.5238	6.60948
WBGene00169805	C10G6.34	21ur-11523	Type I piRNA	0.674217	1.01811	0.484126	0
WBGene00173684	Y73F8A.1061	21ur-11524	Type I piRNA	1.1237	0.127264	0	0
WBGene00166510	C55C3.35	21ur-11528	Type I piRNA	0.561848	0.636318	0	0
WBGene00046158	C35D6.21	21ur-1153	Type I piRNA	0.224739	0.763582	0	0
WBGene00167384	Y105C5A.679	21ur-11531	Type I piRNA	0.224739	0	0	0
WBGene00172687	Y73F8A.997	21ur-11532	Type I piRNA	5.84322	4.1997	0.242063	0
WBGene00168226	Y105C5B.861	21ur-11533	Type I piRNA	0.224739	0.509054	0	0.206546
WBGene00170343	Y64G10A.261	21ur-11535	Type I piRNA	1.34843	0.763582	0	0
WBGene00165776	C28D4.12	21ur-11536	Type I piRNA	0.224739	0	0	0
WBGene00171036	LLC1.84	21ur-11537	Type I piRNA	0.224739	0.127264	0	0
WBGene00167278	R05A10.74	21ur-11538	Type I piRNA	0.224739	0	0	0
WBGene00046341	Y51H4A.84	21ur-1154	Type I piRNA	167.206	123.7	3.87301	1.44582
WBGene00172482	Y116A8C.389	21ur-11541	Type I piRNA	0.449478	0	0	0
WBGene00165818	C46G7.39	21ur-11542	Type I piRNA	1.23607	0.636318	0	0
WBGene00170105	F26D12.61	21ur-11543	Type I piRNA	0	0.381791	0.242063	0
WBGene00168737	T22D1.14	21ur-11546	Type I piRNA	2.47213	2.41801	1.21031	0
WBGene00172978	Y116A8C.402	21ur-11547	Type I piRNA	0.674217	1.52716	0	0
WBGene00171185	M03D4.57	21ur-11548	Type I piRNA	0.898956	0.636318	0	0
WBGene00050088	Y57G11B.87	21ur-1155	Type I piRNA	11.0122	6.74497	0.968252	0.619638
WBGene00174091	Y73F8A.1094	21ur-11550	Type I piRNA	1.1237	0.890845	0	0.206546
WBGene00168736	Y57G11C.735	21ur-11551	Type I piRNA	4.27004	2.41801	0.484126	0.413092
WBGene00172102	Y116A8C.379	21ur-11552	Type I piRNA	0	0.127264	0	0
WBGene00167308	F38C2.53	21ur-11553	Type I piRNA	0	0.254527	0	0
WBGene00170532	C25A8.8	21ur-11554	Type I piRNA	0.224739	0	0	0
WBGene00174527	Y105C5B.1374	21ur-11555	Type I piRNA	0.561848	0.127264	0	0
WBGene00169165	Y45F10D.87	21ur-11556	Type I piRNA	0	0.127264	0	0
WBGene00167667	Y51H4A.549	21ur-11558	Type I piRNA	1.01133	0.69995	0	0
WBGene00050436	B0273.36	21ur-1156	Type I piRNA	35.7335	24.6891	0	0
WBGene00166600	Y73F8A.610	21ur-11560	Type I piRNA	0.224739	1.01811	0.242063	0.206546
WBGene00167593	T23G4.76	21ur-11562	Type I piRNA	0	0.254527	0	0
WBGene00173223	Y116A8B.83	21ur-11563	Type I piRNA	2.69687	1.65443	0.242063	0.206546
WBGene00172181	AC7.60	21ur-11568	Type I piRNA	7.19165	3.30885	0	0
WBGene00165619	Y43D4A.74	21ur-11569	Type I piRNA	0.898956	0.890845	0	0
WBGene00048522	K08B4.12	21ur-1157	Type I piRNA	49.8921	32.0704	0.484126	0.413092
WBGene00171271	Y57G11C.899	21ur-11570	Type I piRNA	0	0.127264	0	0
WBGene00168364	Y40H7A.211	21ur-11571	Type I piRNA	0.674217	0.254527	0	0
WBGene00172316	F13G11.121	21ur-11572	Type I piRNA	0.224739	0.127264	0.242063	0
WBGene00165537	Y105C5B.651	21ur-11575	Type I piRNA	3.82056	5.47234	0	0
WBGene00166972	F58B4.8	21ur-11578	Type I piRNA	0	0.381791	0	0
WBGene00047263	Y105C5A.194	21ur-1158	Type I piRNA	1.91028	2.29074	0	0.103273
WBGene00170919	Y64G10A.273	21ur-11582	Type I piRNA	0	0	0	0
WBGene00166304	Y64G10A.189	21ur-11583	Type I piRNA	0	0.509054	0	0
WBGene00170835	F27C1.14	21ur-11585	Type I piRNA	0.224739	0.127264	0.242063	0
WBGene00169234	F46H6.6	21ur-11587	Type I piRNA	2.24739	0.636318	0	0
WBGene00166383	ZK616.28	21ur-11588	Type I piRNA	0.674217	1.78169	0	0
WBGene00172446	Y73F8A.981	21ur-11589	Type I piRNA	0.449478	0.890845	0	0
WBGene00047984	M199.32	21ur-1159	Type I piRNA	8.8772	7.12676	0.484126	0
WBGene00169685	Y7A9D.50	21ur-11590	Type I piRNA	0	0.0636318	0	0
WBGene00172744	Y105C5B.1223	21ur-11591	Type I piRNA	3.14635	3.30885	0	0
WBGene00165757	Y51H4A.440	21ur-11592	Type I piRNA	0.224739	0.254527	0	0
WBGene00173823	Y57G11C.1063	21ur-11593	Type I piRNA	0	0.190895	0	0
WBGene00171662	Y105C5B.1141	21ur-11595	Type I piRNA	1.57317	1.52716	0.242063	0
WBGene00173832	Y73F8A.1075	21ur-11596	Type I piRNA	1.1237	0.890845	0	0
WBGene00166113	Y73F8A.579	21ur-11599	Type I piRNA	0.449478	0.381791	0.242063	0
WBGene00045532	C02B10.7	21ur-116	Type I piRNA	18.8781	22.6529	4.5992	2.47855
WBGene00049124	Y73F8A.348	21ur-1160	Type I piRNA	0.224739	0.254527	0	0
WBGene00174193	H25K10.134	21ur-11600	Type I piRNA	15.9565	12.09	0.242063	0.826185
WBGene00168419	Y57G11A.139	21ur-11601	Type I piRNA	0.674217	0.127264	0	0
WBGene00172516	C43G2.22	21ur-11602	Type I piRNA	0.224739	0.254527	0	0
WBGene00172417	C06G3.15	21ur-11604	Type I piRNA	0.898956	0	0	0
WBGene00166830	W03F8.38	21ur-11605	Type I piRNA	0.449478	0.127264	0	0
WBGene00171098	Y37A1B.264	21ur-11606	Type I piRNA	2.47213	2.03622	0	0
WBGene00165229	F59B8.3	21ur-11607	Type I piRNA	0	0	0.242063	0
WBGene00166544	B0280.18	21ur-11608	Type I piRNA	0.224739	0	0.242063	0
WBGene00171247	Y41E3.381	21ur-11609	Type I piRNA	0.224739	0.254527	0	0
WBGene00048367	Y105C5A.284	21ur-1161	Type I piRNA	9.43904	8.90845	0.242063	0.413092
WBGene00172813	B0547.30	21ur-11610	Type I piRNA	0	0.127264	0	0
WBGene00173865	Y116A8C.427	21ur-11612	Type I piRNA	4.49478	2.92706	0	0
WBGene00166230	Y37A1A.81	21ur-11613	Type I piRNA	1.57317	1.52716	0	0
WBGene00170462	F38C2.61	21ur-11614	Type I piRNA	0.561848	0.381791	0	0
WBGene00167205	Y57G11A.117	21ur-11615	Type I piRNA	0	0.254527	0	0
WBGene00168451	Y7A9A.48	21ur-11616	Type I piRNA	0	0.127264	0	0
WBGene00047880	Y41E3.109	21ur-1162	Type I piRNA	2.92161	1.65443	0	0
WBGene00167074	Y57G11A.116	21ur-11621	Type I piRNA	3.14635	1.14537	0.242063	0
WBGene00172972	C06E7.77	21ur-11622	Type I piRNA	0	0.254527	0	0.206546
WBGene00168510	Y57G11A.140	21ur-11623	Type I piRNA	0.224739	0	0	0
WBGene00174324	Y105C5B.1357	21ur-11624	Type I piRNA	7.52876	3.49975	0	0
WBGene00169903	Y105C5A.889	21ur-11625	Type I piRNA	0.224739	0	0	0
WBGene00167188	Y64G10A.205	21ur-11626	Type I piRNA	0	0.127264	0	0
WBGene00170090	H32C10.56	21ur-11627	Type I piRNA	0.11237	0.0636318	0.121031	0
WBGene00172893	Y73F8A.1012	21ur-11628	Type I piRNA	1.1237	1.52716	0	0.206546
WBGene00046476	B0273.15	21ur-1163	Type I piRNA	1.1237	0.127264	0	0
WBGene00173966	Y73B6BL.258	21ur-11630	Type I piRNA	1.57317	0.636318	0	0
WBGene00165979	Y57G11A.97	21ur-11632	Type I piRNA	0.224739	0.127264	0	0.206546
WBGene00170476	Y51H4A.683	21ur-11633	Type I piRNA	1.1237	0.763582	0.484126	0
WBGene00165991	Y42G9A.7	21ur-11634	Type I piRNA	0	0.127264	0	0
WBGene00170384	Y105C5B.1038	21ur-11635	Type I piRNA	0	0.127264	0	0
WBGene00171745	Y57G11C.926	21ur-11637	Type I piRNA	0.224739	0.127264	0	0
WBGene00168450	T23G4.82	21ur-11638	Type I piRNA	1.1237	0	0	0
WBGene00172560	Y4C6B.77	21ur-11639	Type I piRNA	1.1237	0.509054	0	0
WBGene00046854	Y105C5A.156	21ur-1164	Type I piRNA	2.47213	0.763582	0	0
WBGene00172194	Y73F8A.960	21ur-11645	Type I piRNA	0.674217	1.01811	0	0
WBGene00169838	M03D4.49	21ur-11646	Type I piRNA	0	0.127264	0	0
WBGene00173393	Y4C6A.59	21ur-11647	Type I piRNA	0	0.254527	0	0
WBGene00174440	Y67A10A.326	21ur-11649	Type I piRNA	2.24739	1.27264	0	0
WBGene00167067	F28D1.16	21ur-11652	Type I piRNA	4.71952	3.18159	2.90475	2.06546
WBGene00171505	ZC513.13	21ur-11653	Type I piRNA	0.224739	0.509054	0	0.413092
WBGene00168837	Y57G11C.743	21ur-11654	Type I piRNA	0.11237	0	0	0
WBGene00168538	H32C10.45	21ur-11656	Type I piRNA	0	0.381791	0	0
WBGene00172987	H35B03.18	21ur-11657	Type I piRNA	0.224739	0.318159	0	0
WBGene00049640	Y64G10A.126	21ur-1166	Type I piRNA	98.8852	71.1404	2.17857	2.27201
WBGene00165938	F02H6.39	21ur-11660	Type I piRNA	0.224739	0.254527	0	0
WBGene00170091	Y116A8A.100	21ur-11661	Type I piRNA	0.224739	0	0	0
WBGene00171466	Y57G11C.910	21ur-11663	Type I piRNA	0.449478	0.127264	0	0
WBGene00168115	C39H7.38	21ur-11664	Type I piRNA	0	0.254527	0	0
WBGene00172223	H16O14.58	21ur-11665	Type I piRNA	0.449478	0.127264	0	0
WBGene00174743	T06A10.104	21ur-11667	Type I piRNA	6.74217	2.54527	0	0
WBGene00049539	C24D10.18	21ur-1167	Type I piRNA	64.7249	51.9236	7.98808	7.84875
WBGene00168791	Y105C5B.909	21ur-11671	Type I piRNA	3.59583	6.23592	0.484126	0.826185
WBGene00169322	B0395.6	21ur-11674	Type I piRNA	0.224739	0	0.484126	0
WBGene00174728	C06E7.84	21ur-11675	Type I piRNA	0.674217	0.381791	0	0
WBGene00168270	Y45F10B.39	21ur-11676	Type I piRNA	6.74217	5.85413	1.21031	0.826185
WBGene00172019	Y57G11C.945	21ur-11679	Type I piRNA	5.169	3.94517	0.726189	1.03273
WBGene00048460	Y41E3.131	21ur-1168	Type I piRNA	214.626	143.681	21.5436	18.1761
WBGene00166282	Y57G11C.571	21ur-11680	Type I piRNA	1.23607	0.668134	0	0
WBGene00168019	C06E4.11	21ur-11682	Type I piRNA	0.449478	0.636318	0.484126	0.413092
WBGene00173761	Y105C5A.1179	21ur-11683	Type I piRNA	1.57317	2.09985	0.121031	0
WBGene00169173	F02H6.53	21ur-11684	Type I piRNA	0.11237	0	0	0
WBGene00173928	Y105C5A.1194	21ur-11685	Type I piRNA	0.674217	0.424212	0	0
WBGene00173302	F52B11.89	21ur-11686	Type I piRNA	6.51743	5.34507	0.484126	0.413092
WBGene00166704	Y105C5B.740	21ur-11687	Type I piRNA	0.224739	0.254527	0	0
WBGene00174790	F52B11.99	21ur-11688	Type I piRNA	0.337109	0.509054	0	0
WBGene00167954	Y57G11A.132	21ur-11689	Type I piRNA	0.224739	0.127264	0	0
WBGene00047533	Y105C5A.219	21ur-1169	Type I piRNA	4.94426	3.18159	0	0
WBGene00174427	C31H1.92	21ur-11690	Type I piRNA	1.34843	1.65443	0	0
WBGene00170309	Y73F8A.834	21ur-11691	Type I piRNA	0.224739	0.127264	0	0
WBGene00169208	H25K10.93	21ur-11693	Type I piRNA	0.674217	1.52716	0	0
WBGene00170786	Y73F8A.869	21ur-11694	Type I piRNA	0.674217	0.127264	0	0
WBGene00166756	Y7A9A.35	21ur-11695	Type I piRNA	1.79791	1.27264	0.242063	0
WBGene00170001	Y73F8A.818	21ur-11696	Type I piRNA	1.57317	1.46353	0	0
WBGene00165353	Y116A8C.205	21ur-11697	Type I piRNA	11.4617	6.74497	0	0
WBGene00048478	Y105C5B.354	21ur-117	Type I piRNA	4.27004	5.34507	0.726189	0.826185
WBGene00047431	Y116A8C.98	21ur-1170	Type I piRNA	36.4077	31.6886	1.69444	0.826185
WBGene00165435	F02H6.35	21ur-11701	Type I piRNA	0.11237	0	0	0.103273
WBGene00172418	Y32G9A.14	21ur-11702	Type I piRNA	0	0.127264	0	0
WBGene00168156	F13G11.84	21ur-11703	Type I piRNA	2.47213	1.3999	0	0.206546
WBGene00174677	ZK550.41	21ur-11705	Type I piRNA	0.786587	1.27264	0	0
WBGene00166010	C24D10.24	21ur-11707	Type I piRNA	0.898956	0.381791	0	0
WBGene00170486	C52D10.94	21ur-11708	Type I piRNA	0.449478	0.381791	0	0
WBGene00171303	Y105C5B.1110	21ur-11709	Type I piRNA	2.02265	1.90895	0.484126	0.413092
WBGene00046701	Y43D4A.20	21ur-1171	Type I piRNA	2.02265	1.65443	0.484126	0
WBGene00171769	Y51H4A.761	21ur-11711	Type I piRNA	0.449478	0.509054	0	0
WBGene00173104	Y67A10A.301	21ur-11713	Type I piRNA	1.34843	0.763582	0	0
WBGene00168148	C27H2.73	21ur-11714	Type I piRNA	0.449478	1.01811	0	0
WBGene00173977	Y57G11C.1075	21ur-11715	Type I piRNA	2.02265	1.78169	0	0
WBGene00169684	Y57G11A.155	21ur-11716	Type I piRNA	6.06796	3.69064	0.726189	0.413092
WBGene00165892	C11D2.48	21ur-11718	Type I piRNA	0.11237	0.127264	0	0
WBGene00045925	Y40H7A.32	21ur-1172	Type I piRNA	14.608	13.7445	0	0
WBGene00168378	K01G12.12	21ur-11721	Type I piRNA	0.898956	0.890845	0	0
WBGene00173921	Y73F8A.1087	21ur-11724	Type I piRNA	0.674217	0.636318	0	0
WBGene00169924	T27E7.56	21ur-11726	Type I piRNA	0	0.381791	0	0
WBGene00172028	Y105C5A.1046	21ur-11727	Type I piRNA	2.47213	2.16348	0	0
WBGene00165059	Y40C5A.6	21ur-11728	Type I piRNA	0.449478	0.254527	0.242063	0
WBGene00173417	Y43D4A.141	21ur-11729	Type I piRNA	0	0.509054	0	0
WBGene00049372	Y73F8A.371	21ur-1173	Type I piRNA	1.57317	1.27264	0	0
WBGene00167088	LLC1.55	21ur-11730	Type I piRNA	0.224739	0	0	0
WBGene00173330	Y105C5B.1271	21ur-11731	Type I piRNA	32.5872	14.2535	1.21031	0.413092
WBGene00166611	F13G11.69	21ur-11732	Type I piRNA	0	0.254527	0	0
WBGene00169355	Y9C9A.74	21ur-11733	Type I piRNA	0	0.127264	0	0
WBGene00174947	F13G11.143	21ur-11734	Type I piRNA	0.449478	0.763582	0	0
WBGene00165172	Y105C5A.523	21ur-11737	Type I piRNA	0	0.127264	0	0
WBGene00170944	Y45F10D.109	21ur-11738	Type I piRNA	0	0.0636318	0	0
WBGene00171212	Y51H4A.722	21ur-11740	Type I piRNA	0.224739	0.381791	0	0
WBGene00174459	C47A4.138	21ur-11741	Type I piRNA	0	0.254527	0	0
WBGene00168924	C39H7.45	21ur-11742	Type I piRNA	0	0.127264	0	0
WBGene00165589	C09G4.6	21ur-11746	Type I piRNA	0	0.254527	0	0
WBGene00169409	Y37A1A.105	21ur-11747	Type I piRNA	0	0.381791	0	0
WBGene00173850	Y51H4A.873	21ur-11748	Type I piRNA	0.337109	0.636318	0	0
WBGene00167617	Y7A9A.44	21ur-11749	Type I piRNA	0	0.127264	0	0
WBGene00047826	Y37A1B.78	21ur-1175	Type I piRNA	9.66378	10.6901	0.242063	0
WBGene00173220	Y37A1B.308	21ur-11750	Type I piRNA	0.674217	0	0	0
WBGene00172420	F38A5.19	21ur-11751	Type I piRNA	2.24739	1.65443	0.726189	0.619638
WBGene00166731	B0273.53	21ur-11752	Type I piRNA	5.169	4.07244	0	1.03273
WBGene00174177	Y105C5A.1209	21ur-11753	Type I piRNA	0	0.127264	0	0
WBGene00165968	F38C2.50	21ur-11754	Type I piRNA	0.224739	0.890845	0	0
WBGene00167125	Y73F8A.638	21ur-11757	Type I piRNA	0.224739	0.127264	0	0
WBGene00171429	F38C2.70	21ur-11758	Type I piRNA	0.11237	0	0	0
WBGene00046985	Y73F8A.169	21ur-1176	Type I piRNA	0.449478	0.127264	0	0
WBGene00171959	Y40H7A.262	21ur-11760	Type I piRNA	1.57317	1.65443	0	0.206546
WBGene00172104	Y7A9B.8	21ur-11761	Type I piRNA	0.449478	0.127264	0	0
WBGene00165134	H32C10.29	21ur-11762	Type I piRNA	0.224739	0.509054	0	0
WBGene00169198	Y105C5B.946	21ur-11763	Type I piRNA	0.898956	1.14537	0	0
WBGene00174750	Y116A8C.457	21ur-11764	Type I piRNA	0.898956	0.636318	0	0
WBGene00166393	Y57G11B.121	21ur-11766	Type I piRNA	4.0453	2.7998	0	0
WBGene00172282	ZK550.35	21ur-11767	Type I piRNA	0.449478	0.127264	0	0
WBGene00046203	Y73F8A.96	21ur-1177	Type I piRNA	9.88852	8.3994	2.17857	1.23928
WBGene00166187	H12I19.62	21ur-11771	Type I piRNA	0	0.381791	0	0
WBGene00173836	C45E5.50	21ur-11773	Type I piRNA	0	0.127264	0	0
WBGene00165747	Y73B6BL.98	21ur-11774	Type I piRNA	0.449478	0	0	0
WBGene00172934	Y40H7A.278	21ur-11775	Type I piRNA	0	0.127264	0	0
WBGene00169549	Y105C5A.858	21ur-11776	Type I piRNA	0	0.127264	0	0
WBGene00167231	Y116A8C.260	21ur-11777	Type I piRNA	0.898956	0.763582	0	0
WBGene00048118	Y105C5B.308	21ur-1178	Type I piRNA	4.27004	3.75428	0.121031	0.103273
WBGene00167420	Y67A10A.196	21ur-11780	Type I piRNA	4.0453	4.32696	0	0
WBGene00168503	Y105C5B.882	21ur-11782	Type I piRNA	0	0.254527	0.484126	0
WBGene00169478	Y57G11C.783	21ur-11784	Type I piRNA	0.224739	0.254527	0	0
WBGene00172262	Y73F8A.967	21ur-11785	Type I piRNA	0.11237	0	0	0
WBGene00173015	B0273.98	21ur-11786	Type I piRNA	5.39374	5.09054	0	0
WBGene00173742	Y73F8A.1070	21ur-11787	Type I piRNA	0.224739	0	0	0
WBGene00050135	Y64G10A.143	21ur-1179	Type I piRNA	53.2632	45.8149	1.9365	1.23928
WBGene00168770	Y57G11A.144	21ur-11791	Type I piRNA	0	0	0	0
WBGene00049055	Y105C5A.355	21ur-118	Type I piRNA	0.224739	0.572686	0.363094	0.206546
WBGene00046753	C10G6.6	21ur-1180	Type I piRNA	8.09061	10.5629	0.968252	0
WBGene00047343	C08F11.32	21ur-1181	Type I piRNA	86.974	56.2505	1.21031	1.23928
WBGene00172121	Y105C5B.1170	21ur-11810	Type I piRNA	4.49478	1.90895	0.242063	0
WBGene00171817	Y57G11C.931	21ur-11812	Type I piRNA	0	0.381791	0	0
WBGene00174996	H08M01.118	21ur-11813	Type I piRNA	2.02265	1.14537	0	0
WBGene00170409	C39H7.48	21ur-11814	Type I piRNA	7.19165	3.94517	0.968252	0.619638
WBGene00173568	R57.3	21ur-11815	Type I piRNA	0	0.127264	0	0
WBGene00168948	Y73F8A.746	21ur-11816	Type I piRNA	0.074913	0	0	0
WBGene00174302	C35D6.117	21ur-11817	Type I piRNA	0.449478	0	0	0
WBGene00170013	AC7.41	21ur-11818	Type I piRNA	2.02265	2.54527	0.242063	0.413092
WBGene00172899	Y105C5A.1119	21ur-11819	Type I piRNA	108.886	66.877	1.57341	0.929458
WBGene00047902	Y37A1B.83	21ur-1182	Type I piRNA	3.37109	2.29074	0	0
WBGene00165583	Y41E3.236	21ur-11820	Type I piRNA	0.11237	0.127264	0	0
WBGene00173260	Y41E3.428	21ur-11822	Type I piRNA	3.14635	1.65443	0	0
WBGene00168281	Y45F10C.12	21ur-11823	Type I piRNA	0	0.190895	0	0
WBGene00172585	Y105C5A.1097	21ur-11824	Type I piRNA	2.92161	3.30885	0.726189	0.206546
WBGene00168120	C31H1.49	21ur-11825	Type I piRNA	2.69687	1.90895	0.242063	0
WBGene00172235	F57H12.9	21ur-11826	Type I piRNA	0.674217	0.890845	0.484126	0.206546
WBGene00170863	F26D12.67	21ur-11828	Type I piRNA	0.449478	0.254527	0	0
WBGene00165284	H32C10.31	21ur-11829	Type I piRNA	0.898956	1.14537	0	0
WBGene00172084	Y105C5A.1053	21ur-11830	Type I piRNA	0.561848	0.572686	0.121031	0
WBGene00165152	Y73F8A.514	21ur-11831	Type I piRNA	20.9007	16.1625	2.42063	2.6851
WBGene00171182	Y105C5B.1104	21ur-11832	Type I piRNA	2.47213	0.636318	0	0
WBGene00169270	Y41E3.331	21ur-11833	Type I piRNA	1.76046	1.65443	0	0
WBGene00174890	Y105C5B.1403	21ur-11834	Type I piRNA	3.14635	2.67254	0	0
WBGene00169608	Y116A8C.322	21ur-11835	Type I piRNA	2.92161	1.5908	0.726189	0.413092
WBGene00168180	Y57G11C.705	21ur-11837	Type I piRNA	2.47213	1.3999	0	0
WBGene00166524	Y51H4A.485	21ur-11838	Type I piRNA	17.3049	12.9809	3.38888	1.65237
WBGene00172400	Y105C5B.1195	21ur-11839	Type I piRNA	0.337109	0.572686	0.242063	0.103273
WBGene00047870	Y57G11C.236	21ur-1184	Type I piRNA	18.6533	16.6715	0.484126	0.206546
WBGene00168452	T19E7.12	21ur-11840	Type I piRNA	0.449478	0.254527	0	0
WBGene00173524	F41H10.31	21ur-11841	Type I piRNA	0.674217	0.509054	0	0
WBGene00166547	R05A10.68	21ur-11842	Type I piRNA	0	0.254527	0	0
WBGene00171938	Y73F8A.945	21ur-11843	Type I piRNA	1.57317	2.92706	0	0.413092
WBGene00165574	Y73B6BL.91	21ur-11844	Type I piRNA	37.9809	26.089	0.968252	0.413092
WBGene00171141	C10C5.8	21ur-11845	Type I piRNA	0.224739	0	0	0
WBGene00174342	Y116A8C.438	21ur-11846	Type I piRNA	0.224739	0	0	0
WBGene00169178	Y105C5B.940	21ur-11847	Type I piRNA	86.0751	77.949	1.08928	0.619638
WBGene00174896	LLC1.117	21ur-11848	Type I piRNA	21.4626	13.0445	0.605157	0.206546
WBGene00050489	Y57G11C.463	21ur-1185	Type I piRNA	5.84322	4.96328	0	0.619638
WBGene00174856	Y73F8A.1147	21ur-11851	Type I piRNA	0.224739	0.381791	0	0
WBGene00169201	Y105C5A.827	21ur-11852	Type I piRNA	0.224739	0.318159	0.242063	0.103273
WBGene00170964	C41G7.12	21ur-11854	Type I piRNA	0	0	0.242063	0.206546
WBGene00165150	M199.71	21ur-11855	Type I piRNA	0	0.127264	0	0
WBGene00166885	Y105C5A.647	21ur-11857	Type I piRNA	0.224739	0.509054	0	0
WBGene00173706	T08B6.57	21ur-11858	Type I piRNA	0.11237	0.190895	0	0
WBGene00167971	Y17G9A.45	21ur-11859	Type I piRNA	0.449478	0	0	0
WBGene00048372	T06A10.29	21ur-1186	Type I piRNA	1.34843	0.890845	0	0
WBGene00168375	C29E4.16	21ur-11860	Type I piRNA	0	0.127264	0	0
WBGene00172155	Y51H4A.791	21ur-11861	Type I piRNA	5.84322	4.58149	0.484126	1.03273
WBGene00166451	Y57G11B.122	21ur-11862	Type I piRNA	0.449478	0	0	0
WBGene00174164	Y105C5B.1340	21ur-11863	Type I piRNA	1.79791	1.27264	0.242063	0
WBGene00171117	Y105C5B.1100	21ur-11864	Type I piRNA	42.251	38.9427	6.05157	3.09819
WBGene00173117	Y73F8A.1034	21ur-11865	Type I piRNA	1.1237	1.5908	0.242063	0.103273
WBGene00168929	H08M01.79	21ur-11868	Type I piRNA	2.47213	2.16348	0	0
WBGene00166947	Y105C5A.652	21ur-11869	Type I piRNA	2.47213	2.22711	0	0
WBGene00046347	Y105C5B.108	21ur-1187	Type I piRNA	13.4843	11.1992	0	0
WBGene00172938	Y73F8A.1014	21ur-11870	Type I piRNA	1.79791	1.01811	0	0
WBGene00169711	Y105C5A.869	21ur-11871	Type I piRNA	3.14635	1.90895	0	0
WBGene00165928	Y37A1A.79	21ur-11873	Type I piRNA	1.1237	1.52716	0	0
WBGene00170136	Y105C5A.905	21ur-11874	Type I piRNA	2.24739	1.78169	0	0.206546
WBGene00166871	Y57G11C.614	21ur-11875	Type I piRNA	0	0	0	0
WBGene00171834	W03F8.58	21ur-11876	Type I piRNA	1.1237	1.3999	0.242063	0
WBGene00165905	Y73B6BR.10	21ur-11877	Type I piRNA	3.59583	3.56338	0.242063	0
WBGene00171000	Y105C5A.976	21ur-11878	Type I piRNA	3.37109	4.1997	0	0
WBGene00166877	Y57G11B.130	21ur-11879	Type I piRNA	1.79791	0.827213	0	0
WBGene00049591	Y116A8C.152	21ur-1188	Type I piRNA	98.8852	90.1026	5.32538	0.619638
WBGene00171132	Y51H4A.716	21ur-11880	Type I piRNA	113.718	71.7767	0.968252	1.44582
WBGene00170180	Y51H4A.673	21ur-11882	Type I piRNA	0	0.509054	0	0
WBGene00168374	C01B10.21	21ur-11884	Type I piRNA	0.149826	0.190895	0	0.0688487
WBGene00171739	Y105C5B.1149	21ur-11885	Type I piRNA	4.0453	4.70875	0.242063	0
WBGene00167303	F13B12.9	21ur-11886	Type I piRNA	1.1237	0	0	0
WBGene00172759	Y51H4A.820	21ur-11887	Type I piRNA	0.449478	0.636318	0	0
WBGene00168393	Y105C5B.874	21ur-11888	Type I piRNA	0.337109	0.318159	0.242063	0.103273
WBGene00171320	M199.111	21ur-11889	Type I piRNA	1.57317	0.954477	0	0.103273
WBGene00048057	Y105C5A.260	21ur-1189	Type I piRNA	18.7657	14.9535	0.242063	0.309819
WBGene00170149	Y37A1B.246	21ur-11890	Type I piRNA	0	0.127264	0	0
WBGene00168560	R13H7.8	21ur-11891	Type I piRNA	0	0.127264	0	0
WBGene00171525	F46G10.8	21ur-11893	Type I piRNA	0.224739	0.127264	0	0
WBGene00172973	LLC1.103	21ur-11894	Type I piRNA	0.11237	0	0	0
WBGene00171562	F52B11.78	21ur-11897	Type I piRNA	0	0.127264	0	0
WBGene00167100	Y54F10BM.16	21ur-11898	Type I piRNA	0.898956	1.08174	0.484126	1.136
WBGene00170107	Y105C5B.1016	21ur-11899	Type I piRNA	33.8232	24.0528	1.21031	1.65237
WBGene00050787	Y43D4A.68	21ur-119	Type I piRNA	485.324	461.458	4.47816	6.9193
WBGene00046113	F55B11.12	21ur-1190	Type I piRNA	2.69687	3.18159	0	0
WBGene00165682	Y57G11B.111	21ur-11901	Type I piRNA	0.674217	0.763582	0	0
WBGene00170026	D1046.9	21ur-11902	Type I piRNA	2.47213	0.509054	0.484126	0.206546
WBGene00165376	F36A4.17	21ur-11903	Type I piRNA	0	0.254527	0	0
WBGene00173554	Y116A8C.417	21ur-11904	Type I piRNA	2.24739	0.636318	0.242063	0
WBGene00168967	Y73F8A.747	21ur-11905	Type I piRNA	4.15767	3.56338	0	0.103273
WBGene00172126	Y43D4A.128	21ur-11906	Type I piRNA	0.674217	0.127264	0	0
WBGene00167540	Y40H7A.195	21ur-11907	Type I piRNA	0.561848	1.27264	0	0
WBGene00174616	Y105C5A.1239	21ur-11908	Type I piRNA	1.23607	0.381791	0	0
WBGene00170165	Y105C5B.1022	21ur-11909	Type I piRNA	182.938	155.389	7.86704	8.36512
WBGene00048345	ZK616.17	21ur-1191	Type I piRNA	1.34843	1.01811	0	0
WBGene00169537	Y57G11C.787	21ur-11910	Type I piRNA	1.1237	0.509054	0	0
WBGene00173987	Y105C5A.1197	21ur-11911	Type I piRNA	1.4608	0.636318	0.121031	0
WBGene00168162	Y116A8C.287	21ur-11912	Type I piRNA	0.898956	0.636318	0	0
WBGene00167357	Y10G11A.41	21ur-11914	Type I piRNA	716.805	545.77	27.111	25.0954
WBGene00171720	Y67A10A.276	21ur-11915	Type I piRNA	10.1133	4.96328	0	0
WBGene00166274	Y73B6BR.11	21ur-11916	Type I piRNA	0.674217	0	0	0
WBGene00170578	H08M01.86	21ur-11917	Type I piRNA	1.79791	0.381791	0	0
WBGene00173842	Y73F8A.1078	21ur-11918	Type I piRNA	0.449478	0.636318	0.121031	0.206546
WBGene00169279	B0273.70	21ur-11919	Type I piRNA	188.556	229.011	11.2559	11.36
WBGene00048927	C09B9.19	21ur-1192	Type I piRNA	0.224739	0.509054	0	0
WBGene00166133	Y51H4A.462	21ur-11920	Type I piRNA	0	0.0636318	0	0
WBGene00165234	F55B11.63	21ur-11923	Type I piRNA	1.1237	1.01811	0	0
WBGene00173348	Y45F10D.124	21ur-11924	Type I piRNA	3.7082	3.11796	0	0
WBGene00166485	H25K10.73	21ur-11925	Type I piRNA	1.79791	2.54527	0	0
WBGene00168091	Y73F8A.696	21ur-11926	Type I piRNA	16.2936	0.190895	0.605157	0.413092
WBGene00172545	H34C03.14	21ur-11927	Type I piRNA	0.449478	0.381791	0.242063	0.413092
WBGene00174929	Y4C6A.66	21ur-11929	Type I piRNA	0.449478	0.318159	0	0
WBGene00050386	Y57G11C.448	21ur-1193	Type I piRNA	42.4757	35.8883	0.726189	0.619638
WBGene00172374	Y73F8A.975	21ur-11930	Type I piRNA	0.224739	0.127264	0	0
WBGene00167536	T19E7.11	21ur-11931	Type I piRNA	0	0.254527	0	0
WBGene00173344	Y73F8A.1046	21ur-11932	Type I piRNA	2.47213	2.16348	0.484126	0
WBGene00174141	Y105C5B.1339	21ur-11934	Type I piRNA	0	0.127264	0	0
WBGene00168940	Y57G11C.752	21ur-11935	Type I piRNA	1.34843	1.52716	0	0
WBGene00171982	F52D4.26	21ur-11936	Type I piRNA	26.9312	24.0528	0.605157	0.619638
WBGene00165584	Y57G11C.533	21ur-11937	Type I piRNA	4.27004	4.67694	0.121031	0
WBGene00171656	H35B03.15	21ur-11939	Type I piRNA	1.34843	0.763582	0	0
WBGene00048256	C52D10.38	21ur-1194	Type I piRNA	14.608	15.2716	0.484126	0.619638
WBGene00172105	Y116A8C.380	21ur-11940	Type I piRNA	4.38241	2.35438	0.363094	0
WBGene00166425	Y105C5B.720	21ur-11941	Type I piRNA	0.224739	1.90895	0	0
WBGene00174930	C06E7.86	21ur-11944	Type I piRNA	7.52876	8.33577	0.121031	0.309819
WBGene00169494	B0273.71	21ur-11945	Type I piRNA	8.20298	4.0088	0.242063	0.309819
WBGene00169329	Y37A1B.232	21ur-11946	Type I piRNA	22.811	21.3167	1.69444	1.5491
WBGene00173472	W03F8.63	21ur-11947	Type I piRNA	4.94426	5.34507	0.726189	0.826185
WBGene00167906	Y51H4A.562	21ur-11948	Type I piRNA	2.47213	2.16348	0	0
WBGene00172053	Y105C5B.1168	21ur-11949	Type I piRNA	0	0.127264	0	0
WBGene00046565	Y73F8A.128	21ur-1195	Type I piRNA	41.5767	37.2882	2.90475	1.65237
WBGene00165300	B0273.44	21ur-11950	Type I piRNA	0.786587	0.572686	0	0.103273
WBGene00172393	Y67A10B.3	21ur-11953	Type I piRNA	7.41639	8.65393	0.968252	0.413092
WBGene00167754	Y17G9A.43	21ur-11954	Type I piRNA	0.674217	0.381791	0	0
WBGene00173208	F26D12.83	21ur-11955	Type I piRNA	0.449478	0.381791	0	0
WBGene00174888	M199.133	21ur-11958	Type I piRNA	0	0.127264	0.484126	0
WBGene00165151	Y7A9D.26	21ur-11959	Type I piRNA	90.1204	88.0664	9.19839	6.09311
WBGene00049885	Y57G11A.74	21ur-1196	Type I piRNA	3.14635	4.07244	0.968252	0.413092
WBGene00170005	C46G7.78	21ur-11960	Type I piRNA	0.11237	0	0	0
WBGene00171792	Y57G11B.193	21ur-11961	Type I piRNA	0.449478	0.190895	0	0
WBGene00172303	Y57G11C.961	21ur-11963	Type I piRNA	11.0122	10.5629	1.69444	0.413092
WBGene00166575	Y116A8C.236	21ur-11964	Type I piRNA	0.449478	0.509054	0	0
WBGene00172740	Y105C5A.1106	21ur-11966	Type I piRNA	0	0.0636318	0	0
WBGene00169007	Y51H4A.617	21ur-11967	Type I piRNA	0.898956	0.127264	0	0
WBGene00173314	Y105C5A.1148	21ur-11968	Type I piRNA	0.11237	0.127264	0	0
WBGene00166128	Y57G11C.564	21ur-11969	Type I piRNA	165.633	116.701	9.44045	8.67494
WBGene00049822	Y67A10A.120	21ur-1197	Type I piRNA	7.64113	5.72686	0	0
WBGene00167588	F35D6.5	21ur-11970	Type I piRNA	3.14635	2.73617	0	0
WBGene00167827	T08B6.34	21ur-11972	Type I piRNA	61.9156	66.3043	0.484126	1.03273
WBGene00175001	Y105C5B.1410	21ur-11973	Type I piRNA	0.224739	0.127264	0	0
WBGene00169321	Y41E3.334	21ur-11974	Type I piRNA	12.2483	11.7083	0.605157	0.619638
WBGene00166752	T01G6.11	21ur-11975	Type I piRNA	0	0	0	0.413092
WBGene00170667	Y67A10A.254	21ur-11976	Type I piRNA	24.6089	26.6617	1.57341	1.75564
WBGene00167759	T28B8.7	21ur-11977	Type I piRNA	0.224739	0	0	0
WBGene00168458	H10D12.6	21ur-11979	Type I piRNA	0.224739	0	0	0
WBGene00046405	C11D2.18	21ur-1198	Type I piRNA	4.49478	5.34507	0.242063	0
WBGene00172510	C35D6.104	21ur-11980	Type I piRNA	96.7502	74.0674	1.69444	0.722911
WBGene00171059	Y105C5B.1095	21ur-11981	Type I piRNA	20.676	20.4894	1.33135	0.619638
WBGene00173950	M03D4.67	21ur-11982	Type I piRNA	2.69687	2.16348	0.484126	0.206546
WBGene00167563	Y105C5B.794	21ur-11985	Type I piRNA	18.4286	21.953	0.121031	0.206546
WBGene00173318	Y116A8C.411	21ur-11986	Type I piRNA	11.1246	9.41751	1.08928	1.136
WBGene00174198	Y105C5A.1212	21ur-11987	Type I piRNA	50.1168	45.3058	2.2996	1.44582
WBGene00169604	Y51H4A.643	21ur-11988	Type I piRNA	1.57317	0.890845	0	0
WBGene00165590	Y51H4A.432	21ur-11989	Type I piRNA	0	0.127264	0	0
WBGene00045982	Y105C5A.81	21ur-1199	Type I piRNA	1.57317	1.27264	0.242063	0
WBGene00168858	Y105C5A.794	21ur-11990	Type I piRNA	0.224739	0.127264	0	0
WBGene00165383	B0513.45	21ur-11991	Type I piRNA	1.34843	0.254527	0	0.206546
WBGene00171219	C11D2.70	21ur-11992	Type I piRNA	33.7109	21.7621	0.242063	0
WBGene00172297	Y116A8C.384	21ur-11994	Type I piRNA	5.95559	6.23592	0	0
WBGene00167789	T06A10.65	21ur-11995	Type I piRNA	1.01133	0.318159	0	0.103273
WBGene00173397	Y105C5A.1154	21ur-11996	Type I piRNA	0	0.0636318	0	0
WBGene00174462	C09B9.77	21ur-11998	Type I piRNA	25.9574	29.5252	1.9365	1.65237
WBGene00170571	F52D4.22	21ur-11999	Type I piRNA	7.41639	6.36318	0	0.103273
WBGene00047694	C02B10.18	21ur-12	Type I piRNA	5.61848	5.72686	1.45238	0.413092
WBGene00048894	Y51H4A.259	21ur-120	Type I piRNA	0	0	0	0
WBGene00049858	Y57G11B.85	21ur-1200	Type I piRNA	547.464	493.91	4.11507	3.71783
WBGene00172027	H06H21.29	21ur-12002	Type I piRNA	8.54009	6.23592	0.242063	0.103273
WBGene00172575	Y37A1A.128	21ur-12003	Type I piRNA	2.13502	1.01811	0	0
WBGene00171809	LLC1.93	21ur-12004	Type I piRNA	2.02265	0.381791	0.242063	0
WBGene00174777	T23G4.124	21ur-12006	Type I piRNA	0	0.127264	0	0
WBGene00165193	Y41E3.223	21ur-12007	Type I piRNA	0.898956	0.127264	0	0
WBGene00173688	C52D10.114	21ur-12008	Type I piRNA	3.59583	2.73617	0.121031	0.309819
WBGene00169090	Y105C5A.815	21ur-12009	Type I piRNA	41.0149	43.6514	1.33135	0.516365
WBGene00046581	C35D6.25	21ur-1201	Type I piRNA	2.69687	3.05433	0	0.206546
WBGene00171880	Y116A8C.375	21ur-12010	Type I piRNA	0	0.254527	0	0
WBGene00170934	C46G7.83	21ur-12012	Type I piRNA	4.71952	3.88154	0.363094	0.516365
WBGene00175021	B0273.110	21ur-12014	Type I piRNA	29.5532	19.9168	0.363094	0.309819
WBGene00169254	Y67A10A.228	21ur-12015	Type I piRNA	36.183	28.3162	2.66269	2.58183
WBGene00173532	C27H2.106	21ur-12016	Type I piRNA	7.07928	4.96328	0.605157	0.309819
WBGene00166312	Y105C5A.612	21ur-12019	Type I piRNA	1.23607	0.636318	0	0.206546
WBGene00048580	Y41E3.136	21ur-1202	Type I piRNA	6.2927	5.47234	0.242063	0
WBGene00170311	Y73B6BL.176	21ur-12022	Type I piRNA	0.224739	0.318159	0	0.206546
WBGene00165822	Y73F8A.559	21ur-12023	Type I piRNA	5.84322	4.89965	0.242063	0.309819
WBGene00169233	C35D6.85	21ur-12024	Type I piRNA	37.9809	29.1434	0.726189	0.826185
WBGene00165758	B0513.47	21ur-12025	Type I piRNA	19.777	19.7259	1.33135	0.722911
WBGene00169933	Y45F10D.99	21ur-12026	Type I piRNA	8.76483	4.58149	0.968252	0.619638
WBGene00173140	H08M21.8	21ur-12027	Type I piRNA	0.337109	0.572686	0.121031	0.103273
WBGene00171441	C01G5.20	21ur-12029	Type I piRNA	4.0453	3.69064	0.968252	0.206546
WBGene00050503	C06E7.42	21ur-1203	Type I piRNA	14.3833	9.03572	0	0
WBGene00169870	Y51H4A.661	21ur-12030	Type I piRNA	4.0453	1.65443	0.363094	0.206546
WBGene00172990	Y4C6B.81	21ur-12033	Type I piRNA	9.2143	8.52666	0.242063	1.23928
WBGene00171560	Y116A8C.367	21ur-12036	Type I piRNA	35.284	45.7513	1.45238	0.929458
WBGene00170166	Y57G11B.178	21ur-12038	Type I piRNA	2.69687	2.29074	0	0
WBGene00047114	H32C10.12	21ur-1204	Type I piRNA	26.0697	18.7078	0.242063	0.413092
WBGene00168971	H16O14.38	21ur-12040	Type I piRNA	2.47213	1.65443	0	0.413092
WBGene00174685	Y105C5B.1388	21ur-12041	Type I piRNA	4.0453	2.22711	0.121031	0
WBGene00173235	T06A10.95	21ur-12042	Type I piRNA	0.786587	0.318159	0.242063	0
WBGene00166434	Y67A10A.177	21ur-12043	Type I piRNA	0.224739	0.0636318	0	0
WBGene00174937	Y73F8A.1155	21ur-12044	Type I piRNA	0.674217	0.509054	0	0
WBGene00165616	Y51H4A.435	21ur-12046	Type I piRNA	16.9678	14.1899	1.21031	1.65237
WBGene00166625	Y57G11C.595	21ur-12048	Type I piRNA	0.561848	0.381791	0.242063	0.103273
WBGene00172251	Y43D4A.129	21ur-12049	Type I piRNA	55.8477	45.8149	1.81547	1.96219
WBGene00049016	C06E7.29	21ur-1205	Type I piRNA	43.3746	32.1977	0	0.826185
WBGene00169013	F55B11.92	21ur-12050	Type I piRNA	0.561848	0.318159	0	0
WBGene00171105	Y51H4A.714	21ur-12051	Type I piRNA	0.337109	0.190895	0	0
WBGene00165083	LLC1.48	21ur-12052	Type I piRNA	125.966	88.0664	2.2996	2.16873
WBGene00172030	Y105C5A.1047	21ur-12053	Type I piRNA	0	0.127264	0	0
WBGene00172831	T06A10.89	21ur-12054	Type I piRNA	81.1308	67.4497	0.968252	0.619638
WBGene00169436	Y10G11A.52	21ur-12055	Type I piRNA	0.786587	0.509054	0	0
WBGene00168331	Y37A1A.99	21ur-12057	Type I piRNA	75.8495	50.9054	2.05753	1.23928
WBGene00170505	Y73F8A.844	21ur-12058	Type I piRNA	0.449478	0.636318	0.121031	0.206546
WBGene00046295	Y73F8A.102	21ur-1206	Type I piRNA	442.961	417.552	4.35713	6.81602
WBGene00169632	Y105C5A.864	21ur-12061	Type I piRNA	0.674217	0.636318	0	0
WBGene00169115	Y105C5B.932	21ur-12063	Type I piRNA	21.1255	19.8531	0.363094	0.206546
WBGene00173712	Y64G10A.333	21ur-12064	Type I piRNA	0	0.509054	0	0
WBGene00168038	Y37A1A.98	21ur-12065	Type I piRNA	7.41639	7.82671	0.363094	0.309819
WBGene00166264	Y73F8A.588	21ur-12067	Type I piRNA	0.224739	0	0	0
WBGene00170889	Y40H7A.253	21ur-12068	Type I piRNA	67.197	49.3783	0.84722	1.34255
WBGene00165117	Y57G11C.503	21ur-12069	Type I piRNA	0.898956	0.127264	0	0
WBGene00048170	H16O14.12	21ur-1207	Type I piRNA	6.96691	7.76308	1.21031	0.826185
WBGene00166046	Y73F8A.574	21ur-12071	Type I piRNA	2.24739	1.52716	0	0
WBGene00167470	Y105C5A.687	21ur-12073	Type I piRNA	76.2989	61.5956	3.63094	3.20147
WBGene00172439	C46G7.94	21ur-12074	Type I piRNA	0.224739	0.127264	0	0
WBGene00172567	Y57G11C.977	21ur-12076	Type I piRNA	2.69687	0.763582	0	0.206546
WBGene00169673	F55B11.102	21ur-12077	Type I piRNA	2.92161	1.97259	0.242063	0
WBGene00174716	Y116A8C.456	21ur-12078	Type I piRNA	7.97824	6.49044	0.726189	0.413092
WBGene00169001	Y37A1B.223	21ur-12079	Type I piRNA	0.898956	0.381791	0	0
WBGene00050124	Y51H4A.348	21ur-1208	Type I piRNA	6.06796	3.81791	0.242063	0
WBGene00165570	F55B11.64	21ur-12080	Type I piRNA	0	0.127264	0	0
WBGene00169716	Y105C5A.870	21ur-12081	Type I piRNA	0	0.127264	0	0
WBGene00167461	H08M01.71	21ur-12083	Type I piRNA	0	0.127264	0	0
WBGene00166052	Y57G11C.560	21ur-12085	Type I piRNA	2.69687	1.65443	0	0.206546
WBGene00170746	Y57G11C.870	21ur-12086	Type I piRNA	0.824043	1.31506	0.242063	0
WBGene00165271	Y73F8A.528	21ur-12087	Type I piRNA	0	0.318159	0	0
WBGene00174249	Y64G10A.340	21ur-12089	Type I piRNA	13.8589	11.5386	0	0.516365
WBGene00046710	Y105C5B.148	21ur-1209	Type I piRNA	0.224739	0	0	0
WBGene00169320	Y105C5B.952	21ur-12090	Type I piRNA	0.149826	0.636318	0.484126	0
WBGene00172659	C02B10.62	21ur-12091	Type I piRNA	1.34843	0.890845	0.726189	0
WBGene00167823	Y105C5B.820	21ur-12092	Type I piRNA	1.27352	0.72116	0	0
WBGene00173750	Y17G9A.76	21ur-12093	Type I piRNA	0.11237	0.254527	0.121031	0
WBGene00167866	H04M03.40	21ur-12094	Type I piRNA	0.449478	0.127264	0	0
WBGene00173564	F55B11.125	21ur-12095	Type I piRNA	1.1237	0.636318	0	0
WBGene00169473	LLC1.68	21ur-12096	Type I piRNA	2.52832	1.74987	0	0
WBGene00174907	Y105C5A.1263	21ur-12097	Type I piRNA	0.449478	0.318159	0	0
WBGene00170742	Y37A1B.259	21ur-12099	Type I piRNA	138.215	123.509	0.968252	1.44582
WBGene00048911	Y64G10A.104	21ur-121	Type I piRNA	9.2143	6.29955	0.121031	0.103273
WBGene00047118	H12I19.22	21ur-1210	Type I piRNA	245.19	212.021	18.8809	13.219
WBGene00170744	C08F11.95	21ur-12100	Type I piRNA	6.74217	5.34507	0	0
WBGene00167763	Y51H4A.553	21ur-12101	Type I piRNA	0	0.381791	0	0
WBGene00173594	C01G5.24	21ur-12103	Type I piRNA	20.2265	20.4894	4.5992	2.27201
WBGene00167817	Y64G10A.213	21ur-12104	Type I piRNA	2.80924	2.7998	0	0
WBGene00169253	Y73F8A.768	21ur-12106	Type I piRNA	0.337109	0.572686	0	0
WBGene00173682	K02B2.31	21ur-12107	Type I piRNA	0.224739	0	0	0.103273
WBGene00168105	F36H12.45	21ur-12108	Type I piRNA	0.449478	0.254527	0	0
WBGene00047711	Y105C5A.236	21ur-1211	Type I piRNA	289.913	215.203	5.80951	5.98984
WBGene00173168	C37E2.6	21ur-12110	Type I piRNA	0.224739	0.127264	0	0
WBGene00166837	Y105C5B.755	21ur-12111	Type I piRNA	0.224739	0.127264	0	0
WBGene00172401	F42G4.8	21ur-12112	Type I piRNA	0	0.127264	0	0
WBGene00165342	F13G11.58	21ur-12113	Type I piRNA	19.6647	16.1625	0.726189	0.619638
WBGene00170968	LLC1.82	21ur-12114	Type I piRNA	488.808	332.985	6.1726	5.57675
WBGene00166724	Y51H4A.498	21ur-12115	Type I piRNA	0.224739	0	0	0
WBGene00167557	Y9C9A.62	21ur-12116	Type I piRNA	0.224739	0.254527	0	0
WBGene00165331	Y73F8A.533	21ur-12117	Type I piRNA	47.7571	33.534	1.81547	2.47855
WBGene00171016	H06H21.27	21ur-12118	Type I piRNA	2.24739	1.78169	0	0
WBGene00174792	Y105C5A.1252	21ur-12119	Type I piRNA	0	0.254527	0	0
WBGene00173467	Y116A8C.414	21ur-12121	Type I piRNA	35.3964	29.7797	2.66269	2.06546
WBGene00169037	LLC1.65	21ur-12122	Type I piRNA	15.0575	12.4718	1.45238	0.206546
WBGene00167600	Y105C5B.799	21ur-12124	Type I piRNA	203.838	138.208	4.11507	3.71783
WBGene00170692	Y73B6BL.183	21ur-12125	Type I piRNA	0.449478	0.636318	0	0
WBGene00167409	F26D2.18	21ur-12126	Type I piRNA	0.449478	0.127264	0	0
WBGene00166757	Y105C5A.637	21ur-12127	Type I piRNA	6.85454	7.19039	0.242063	0.206546
WBGene00172486	Y105C5B.1200	21ur-12128	Type I piRNA	59.5559	29.2706	5.20435	2.89165
WBGene00167514	Y41E3.281	21ur-12129	Type I piRNA	0	0	0	0
WBGene00049641	T27E7.31	21ur-1213	Type I piRNA	173.948	140.881	2.17857	1.85892
WBGene00170779	Y57G11C.872	21ur-12131	Type I piRNA	1.57317	0.254527	0	0
WBGene00172079	Y105C5A.1052	21ur-12133	Type I piRNA	21.7997	15.1444	1.81547	0.826185
WBGene00166439	B0547.8	21ur-12134	Type I piRNA	0.224739	0.254527	0	0
WBGene00170670	Y116A8C.342	21ur-12135	Type I piRNA	0.449478	0.127264	0.242063	0
WBGene00165055	Y105C5A.517	21ur-12136	Type I piRNA	5.05663	4.13607	0	0
WBGene00172119	Y116A8C.381	21ur-12137	Type I piRNA	0.224739	0.69995	0.242063	0
WBGene00166416	T19E7.10	21ur-12138	Type I piRNA	0	0	0	0.206546
WBGene00173651	Y73F8A.1059	21ur-12139	Type I piRNA	2.5845	3.11796	0.242063	0.206546
WBGene00166139	Y105C5A.595	21ur-12142	Type I piRNA	0	0.254527	0	0
WBGene00167342	Y51H4A.534	21ur-12143	Type I piRNA	39.629	33.6824	1.291	1.23928
WBGene00173061	Y105C5A.1131	21ur-12144	Type I piRNA	4.0453	2.92706	0	0
WBGene00168654	C39H7.44	21ur-12145	Type I piRNA	0.449478	0.127264	0	0
WBGene00174106	W03F8.64	21ur-12146	Type I piRNA	0.224739	0	0	0
WBGene00165424	Y40H7A.163	21ur-12148	Type I piRNA	86.6369	41.9334	2.78372	2.99492
WBGene00170158	Y41E3.351	21ur-12149	Type I piRNA	0.224739	0	0	0
WBGene00050856	Y105C5B.607	21ur-1215	Type I piRNA	25.3955	25.4527	0	0.413092
WBGene00174305	Y73F8A.1108	21ur-12151	Type I piRNA	0	0.127264	0	0
WBGene00166876	Y37A1B.185	21ur-12154	Type I piRNA	1.1237	0.509054	0	0
WBGene00165243	Y45F10C.8	21ur-12155	Type I piRNA	0.224739	0	0	0
WBGene00170366	Y105C5A.927	21ur-12156	Type I piRNA	11.0122	12.4718	0.484126	0.206546
WBGene00171858	F18C5.12	21ur-12158	Type I piRNA	0.224739	0.381791	0	0
WBGene00049390	Y116A8C.146	21ur-1216	Type I piRNA	144.957	102.702	3.63094	1.65237
WBGene00173240	Y45F10D.121	21ur-12160	Type I piRNA	0	0.127264	0	0
WBGene00170769	B0273.80	21ur-12164	Type I piRNA	0.337109	0.127264	0	0
WBGene00165084	B0478.5	21ur-12165	Type I piRNA	0	0.509054	0	0
WBGene00172348	T23G4.104	21ur-12166	Type I piRNA	0.224739	0.127264	0	0
WBGene00167596	C30H6.13	21ur-12167	Type I piRNA	2.02265	2.67254	0	0
WBGene00174428	Y4C6A.64	21ur-12168	Type I piRNA	4.71952	5.21781	0	0.413092
WBGene00169340	Y116A8C.317	21ur-12169	Type I piRNA	1.1237	0.445423	0	0.206546
WBGene00047272	Y40H7A.64	21ur-1217	Type I piRNA	585.67	454.713	10.4087	7.84875
WBGene00168752	Y57G11C.736	21ur-12171	Type I piRNA	0.674217	0.381791	0	0
WBGene00174356	Y57G11C.1091	21ur-12172	Type I piRNA	82.4793	72.0312	1.21031	1.03273
WBGene00174542	T23E1.4	21ur-12174	Type I piRNA	0	0	0.242063	0
WBGene00171696	Y105C5B.1145	21ur-12175	Type I piRNA	0	0.127264	0	0
WBGene00173701	Y105C5A.1175	21ur-12176	Type I piRNA	0.224739	0	0	0
WBGene00167836	Y73F8A.683	21ur-12177	Type I piRNA	1.08624	0.657529	0.0806876	0
WBGene00174822	Y105C5A.1253	21ur-12178	Type I piRNA	0.224739	0.127264	0	0
WBGene00170848	Y64G10A.271	21ur-12179	Type I piRNA	0.898956	0.636318	0	0
WBGene00048009	Y105C5B.290	21ur-1218	Type I piRNA	64.7249	55.7415	0.726189	0.413092
WBGene00173148	T06A10.92	21ur-12184	Type I piRNA	2.24739	1.90895	0	0.619638
WBGene00171868	Y51H4A.769	21ur-12187	Type I piRNA	0.449478	0.381791	0	0
WBGene00173512	Y51H4A.856	21ur-12188	Type I piRNA	11.237	9.54477	0.242063	0.206546
WBGene00170130	Y105C5B.1019	21ur-12189	Type I piRNA	1.79791	0.827213	0	0
WBGene00045746	Y105C5A.58	21ur-1219	Type I piRNA	9.88852	7.50855	0.484126	0.206546
WBGene00168293	Y57G11C.714	21ur-12190	Type I piRNA	0	0.254527	0.484126	0
WBGene00169298	F58E6.14	21ur-12194	Type I piRNA	0.449478	0	0	0.206546
WBGene00170774	Y105C5B.1078	21ur-12196	Type I piRNA	14.8328	11.7083	0.726189	0
WBGene00169547	Y67A10A.232	21ur-12198	Type I piRNA	0	0.381791	0	0
WBGene00047836	Y37A1A.26	21ur-122	Type I piRNA	14.1586	7.50855	1.69444	1.44582
WBGene00045853	Y37A1A.9	21ur-1220	Type I piRNA	0.224739	0.127264	0	0
WBGene00172582	F56F12.29	21ur-12204	Type I piRNA	1.79791	0.381791	0	0
WBGene00171593	Y41E3.394	21ur-12206	Type I piRNA	0.224739	0	0	0
WBGene00167288	C08F11.69	21ur-12207	Type I piRNA	0	0.127264	0	0
WBGene00170647	Y37A1B.257	21ur-12208	Type I piRNA	0.224739	0.509054	0	0
WBGene00166318	Y41E3.252	21ur-12209	Type I piRNA	0.898956	0.254527	0	0.206546
WBGene00048518	K02B2.11	21ur-1221	Type I piRNA	0.674217	0.509054	0	0
WBGene00169955	C35D6.90	21ur-12210	Type I piRNA	0.224739	0.0636318	0	0
WBGene00171295	Y51H4A.730	21ur-12212	Type I piRNA	0	0.127264	0	0
WBGene00165902	Y73B6BL.100	21ur-12213	Type I piRNA	1.57317	0.509054	0	0
WBGene00166909	Y51H4A.506	21ur-12214	Type I piRNA	0.449478	0	0	0
WBGene00168497	C53D6.13	21ur-12219	Type I piRNA	0	0.127264	0.242063	0
WBGene00050603	Y73F8A.473	21ur-1222	Type I piRNA	238.898	247.019	3.87301	4.33747
WBGene00173808	Y37A1B.314	21ur-12222	Type I piRNA	1.1237	2.16348	0	0
WBGene00170788	Y105C5A.959	21ur-12225	Type I piRNA	1.57317	0.381791	0	0
WBGene00171467	H12I19.92	21ur-12227	Type I piRNA	0.224739	0.381791	0	0
WBGene00047374	Y73F8A.193	21ur-1223	Type I piRNA	0.224739	0.127264	0	0
WBGene00168585	Y105C5B.893	21ur-12230	Type I piRNA	0.224739	0	0	0
WBGene00169864	H12I19.81	21ur-12232	Type I piRNA	3.59583	2.67254	0	0
WBGene00174316	B0273.106	21ur-12233	Type I piRNA	0.224739	0.127264	0	0
WBGene00174798	Y116A8A.146	21ur-12234	Type I piRNA	0.898956	0.254527	0	0
WBGene00173721	F53F4.20	21ur-12236	Type I piRNA	0.449478	0.254527	0	0.206546
WBGene00167957	T01B11.9	21ur-12237	Type I piRNA	0	0.381791	0	0
WBGene00172783	Y105C5B.1228	21ur-12238	Type I piRNA	6.74217	6.87223	0.484126	0.206546
WBGene00172228	Y105C5A.1061	21ur-12239	Type I piRNA	4.71952	3.94517	0.242063	0
WBGene00049474	Y57G11C.369	21ur-1224	Type I piRNA	0.449478	0	0	0
WBGene00169754	Y43D4A.115	21ur-12240	Type I piRNA	1.79791	0.763582	0	0
WBGene00172805	F56F12.30	21ur-12241	Type I piRNA	0.224739	1.14537	0	0
WBGene00165782	C01G5.11	21ur-12242	Type I piRNA	0	0.127264	0	0
WBGene00173840	T05A6.7	21ur-12243	Type I piRNA	0	0.254527	0	0
WBGene00171142	T28H11.22	21ur-12245	Type I piRNA	0.449478	0.254527	0	0
WBGene00166569	C46G7.48	21ur-12246	Type I piRNA	0	0.509054	0	0
WBGene00172663	Y73F8A.992	21ur-12248	Type I piRNA	0.224739	0.381791	0	0
WBGene00168346	B0513.61	21ur-12249	Type I piRNA	1.1237	0.381791	0	0
WBGene00046878	F38C2.20	21ur-1225	Type I piRNA	3.37109	3.69064	0.484126	0
WBGene00171622	K05G3.5	21ur-12252	Type I piRNA	0	0.254527	0.242063	0
WBGene00169164	Y59E9AL.25	21ur-12256	Type I piRNA	0.224739	0.381791	0	0
WBGene00174571	T06A10.102	21ur-12257	Type I piRNA	0.224739	0.127264	0	0
WBGene00047605	Y73F8A.207	21ur-1226	Type I piRNA	15.507	13.2354	0.484126	0.206546
WBGene00171815	Y51H4A.765	21ur-12261	Type I piRNA	1.79791	0.890845	0.242063	0
WBGene00167269	B0478.11	21ur-12264	Type I piRNA	0.224739	0.636318	0.242063	0
WBGene00170201	W09C2.5	21ur-12266	Type I piRNA	1.57317	1.52716	0.242063	0.413092
WBGene00173429	T23G4.115	21ur-12267	Type I piRNA	13.9338	13.7445	0.484126	0.619638
WBGene00049592	Y37A1B.126	21ur-1227	Type I piRNA	1.79791	0.381791	0	0
WBGene00167491	Y105C5B.789	21ur-12270	Type I piRNA	0.224739	0.127264	0	0
WBGene00168668	Y67A10A.219	21ur-12273	Type I piRNA	0	0.127264	0	0
WBGene00173864	Y73F8A.1079	21ur-12274	Type I piRNA	1.01133	1.27264	0	0
WBGene00166195	Y67A10A.170	21ur-12276	Type I piRNA	0	0.127264	0	0
WBGene00167694	F45E4.12	21ur-12277	Type I piRNA	0	0.381791	0.484126	0.206546
WBGene00168505	H28O16.3	21ur-12279	Type I piRNA	0.224739	0.127264	0	0.206546
WBGene00046419	C35D6.23	21ur-1228	Type I piRNA	20.676	20.9985	2.17857	1.03273
WBGene00166500	T05C7.2	21ur-12280	Type I piRNA	0	0	0	0.206546
WBGene00170510	C52D10.95	21ur-12283	Type I piRNA	0.674217	0.254527	0	0
WBGene00174955	K02B2.34	21ur-12284	Type I piRNA	0.674217	0.890845	0.242063	0
WBGene00166483	Y51H4A.483	21ur-12287	Type I piRNA	0	0.127264	0	0
WBGene00049084	R05A10.46	21ur-1229	Type I piRNA	165.633	143.808	1.69444	1.65237
WBGene00165844	R09H10.9	21ur-12290	Type I piRNA	1.1237	0.127264	0.242063	0
WBGene00170220	Y40H7A.240	21ur-12291	Type I piRNA	0.786587	0.318159	0	0.103273
WBGene00169212	Y45F10B.42	21ur-12292	Type I piRNA	5.39374	3.69064	1.69444	0
WBGene00170819	C36E8.7	21ur-12297	Type I piRNA	0	0	0.242063	0
WBGene00174879	Y51H4A.926	21ur-12299	Type I piRNA	0.449478	0.763582	0	0
WBGene00047067	Y51H4A.131	21ur-123	Type I piRNA	0.674217	0.254527	0	0.206546
WBGene00047254	Y4C6A.11	21ur-1230	Type I piRNA	13.0349	10.9447	0	0
WBGene00166213	Y51H4A.465	21ur-12300	Type I piRNA	0.674217	1.52716	0	0
WBGene00167452	Y116A8C.266	21ur-12301	Type I piRNA	0	0.254527	0	0
WBGene00166115	AC7.22	21ur-12303	Type I piRNA	0.449478	0.254527	0	0
WBGene00174153	Y51H4A.890	21ur-12304	Type I piRNA	0.449478	0.254527	0	0
WBGene00174624	B0213.20	21ur-12305	Type I piRNA	0	0.127264	0	0
WBGene00169101	T13A10.32	21ur-12306	Type I piRNA	10.5627	9.03572	0.242063	0.206546
WBGene00166234	Y45F10D.69	21ur-12307	Type I piRNA	1.1237	1.01811	0	0.206546
WBGene00049136	Y105C5A.363	21ur-1231	Type I piRNA	10.338	9.03572	0.242063	0.826185
WBGene00169000	Y57G11C.754	21ur-12310	Type I piRNA	0.449478	0.890845	0.242063	0
WBGene00168058	Y105C5B.846	21ur-12312	Type I piRNA	2.24739	3.94517	0.242063	0.206546
WBGene00167561	Y41E3.284	21ur-12313	Type I piRNA	2.69687	1.27264	0	0
WBGene00172452	Y37A1B.294	21ur-12314	Type I piRNA	1.57317	1.27264	0	0
WBGene00166745	Y9C9A.53	21ur-12315	Type I piRNA	0.449478	0	0	0
WBGene00171090	Y73F8A.889	21ur-12316	Type I piRNA	1.1237	0.127264	0	0
WBGene00172052	T23G4.99	21ur-12317	Type I piRNA	0	0.0636318	0	0.103273
WBGene00166378	Y73B6BL.111	21ur-12318	Type I piRNA	7.64113	6.36318	0	0
WBGene00170402	Y105C5B.1040	21ur-12319	Type I piRNA	0.374565	0.169685	0	0
WBGene00048436	C55C3.17	21ur-1232	Type I piRNA	18.8781	16.6715	0.484126	0.206546
WBGene00175020	Y67A10A.341	21ur-12320	Type I piRNA	0.224739	0.381791	0	0
WBGene00170883	Y37A1A.113	21ur-12321	Type I piRNA	3.82056	0.636318	0	0
WBGene00166268	Y116A8C.226	21ur-12322	Type I piRNA	0	0.254527	0	0
WBGene00172707	Y64G10A.315	21ur-12324	Type I piRNA	2.24739	0.509054	0	0
WBGene00173291	Y51H4A.841	21ur-12325	Type I piRNA	0.898956	0.509054	0	0
WBGene00174988	H23L24.9	21ur-12327	Type I piRNA	0.449478	0	0	0
WBGene00165519	T14A8.3	21ur-12328	Type I piRNA	0	0	0.242063	0
WBGene00049566	Y57G11B.76	21ur-1233	Type I piRNA	17.8668	8.97208	0.726189	0
WBGene00171091	F15E6.11	21ur-12331	Type I piRNA	0.449478	0.636318	0	0
WBGene00165190	Y10G11A.32	21ur-12332	Type I piRNA	0.224739	0	0	0
WBGene00173665	Y43C5A.10	21ur-12335	Type I piRNA	0.224739	0	3.87301	1.65237
WBGene00167979	Y57G11C.689	21ur-12336	Type I piRNA	0.224739	0.381791	0	0
WBGene00167671	B0496.9	21ur-12337	Type I piRNA	3.37109	2.16348	1.69444	0.619638
WBGene00046297	Y64G10A.37	21ur-1234	Type I piRNA	9.88852	5.85413	0	0.619638
WBGene00165500	B0213.19	21ur-12341	Type I piRNA	0.674217	0.254527	0.484126	0.826185
WBGene00170702	Y7A9A.64	21ur-12342	Type I piRNA	0	0.0636318	0	0
WBGene00165362	Y40H7A.161	21ur-12343	Type I piRNA	0.224739	0.509054	0	0
WBGene00170344	Y116A8A.103	21ur-12344	Type I piRNA	0.337109	0.318159	0	0
WBGene00168915	F55B11.90	21ur-12346	Type I piRNA	1.57317	2.41801	0	0.206546
WBGene00172447	F38C2.78	21ur-12349	Type I piRNA	0.337109	0.69995	0	0
WBGene00046866	H04M03.21	21ur-1235	Type I piRNA	1.34843	0.509054	0	0
WBGene00165934	Y51H4A.451	21ur-12351	Type I piRNA	0	0.254527	0	0
WBGene00170249	C02B10.50	21ur-12352	Type I piRNA	0.449478	1.78169	0	0
WBGene00166260	C27H2.62	21ur-12354	Type I piRNA	1.34843	0.381791	0	0.413092
WBGene00174199	Y105C5B.1345	21ur-12355	Type I piRNA	3.14635	1.3999	0	0
WBGene00168633	Y45F10D.82	21ur-12356	Type I piRNA	1.1237	0.254527	0	0
WBGene00173609	Y73B6BL.250	21ur-12358	Type I piRNA	0	0.127264	0	0
WBGene00170256	Y57G11C.832	21ur-12359	Type I piRNA	0.224739	0.254527	0	0
WBGene00046125	Y51H4A.72	21ur-1236	Type I piRNA	2.24739	1.27264	0	0.413092
WBGene00171402	Y45F10B.52	21ur-12362	Type I piRNA	0	0.127264	0	0
WBGene00169613	M199.98	21ur-12365	Type I piRNA	0.224739	0.381791	0	0
WBGene00174812	C42D4.16	21ur-12366	Type I piRNA	0.224739	0.127264	0	0
WBGene00172842	T06A10.91	21ur-12368	Type I piRNA	0.449478	0.381791	0	0
WBGene00047316	Y105C5B.215	21ur-1237	Type I piRNA	10.2256	9.99019	0.242063	0.413092
WBGene00172955	Y105C5B.1245	21ur-12370	Type I piRNA	0	0.127264	0	0
WBGene00166148	M18.9	21ur-12373	Type I piRNA	0.224739	0.127264	0.484126	0.206546
WBGene00170676	F48C1.10	21ur-12374	Type I piRNA	0.224739	0	0	0.413092
WBGene00167212	C39E9.15	21ur-12375	Type I piRNA	0.224739	0	0	0
WBGene00171821	Y105C5A.1028	21ur-12376	Type I piRNA	0	0.127264	0	0
WBGene00174065	Y57G11C.1078	21ur-12377	Type I piRNA	28.5419	19.0895	0.242063	0.206546
WBGene00169777	Y105C5B.990	21ur-12378	Type I piRNA	0.224739	0.127264	0	0
WBGene00172078	H32C10.75	21ur-12379	Type I piRNA	2.24739	0.381791	0	0
WBGene00049517	Y105C5B.456	21ur-1238	Type I piRNA	40.2283	30.1615	0.968252	1.65237
WBGene00174770	C09D4.7	21ur-12380	Type I piRNA	0.449478	0.636318	9.19839	6.40293
WBGene00172082	Y73F8A.956	21ur-12381	Type I piRNA	1.01133	0.827213	0.242063	0
WBGene00165126	F38C2.48	21ur-12382	Type I piRNA	0.224739	0.254527	0	0
WBGene00173101	VY10G11R.60	21ur-12383	Type I piRNA	4.94426	2.03622	0.484126	0.206546
WBGene00168651	Y67A10A.217	21ur-12384	Type I piRNA	0.11237	0	0	0
WBGene00174869	Y57G11C.1123	21ur-12385	Type I piRNA	2.24739	1.3999	0	0.206546
WBGene00167900	F54C9.13	21ur-12386	Type I piRNA	0.449478	0.381791	0.726189	0.206546
WBGene00168977	B0273.68	21ur-12388	Type I piRNA	1.79791	0.127264	0.242063	0.206546
WBGene00166184	F55B11.70	21ur-12389	Type I piRNA	9.81361	8.3994	0.564813	0.103273
WBGene00169959	Y105C5B.1003	21ur-12390	Type I piRNA	0.224739	0	0	0
WBGene00171737	Y73F8A.931	21ur-12391	Type I piRNA	0.898956	0	0	0
WBGene00165694	Y73F8A.550	21ur-12392	Type I piRNA	2.02265	0.763582	0.242063	0
WBGene00168240	Y105C5A.745	21ur-12393	Type I piRNA	0	0.127264	0	0
WBGene00169655	Y105C5B.976	21ur-12395	Type I piRNA	3.82056	6.36318	0.242063	0.206546
WBGene00173929	Y105C5B.1317	21ur-12396	Type I piRNA	0.674217	0.445423	0	0.103273
WBGene00166557	Y51H4A.488	21ur-12397	Type I piRNA	0.449478	0.190895	0	0
WBGene00170284	Y57G11C.837	21ur-12398	Type I piRNA	5.50611	3.43612	0.484126	0
WBGene00167014	Y116A8C.254	21ur-12399	Type I piRNA	3.03398	1.27264	0	0.103273
WBGene00047362	Y41E3.87	21ur-124	Type I piRNA	230.358	142.281	7.01982	4.54402
WBGene00050176	Y105C5B.520	21ur-1240	Type I piRNA	1.34843	1.90895	0.968252	0
WBGene00166692	F13G11.70	21ur-12400	Type I piRNA	1.23607	1.3999	0.242063	0.206546
WBGene00172352	Y51H4A.797	21ur-12401	Type I piRNA	3.25872	2.54527	0	0.103273
WBGene00173591	F45E4.14	21ur-12404	Type I piRNA	0.449478	0.254527	0.242063	0
WBGene00169552	Y7A9D.49	21ur-12405	Type I piRNA	1.79791	0.890845	0	0
WBGene00172392	Y45F10D.116	21ur-12408	Type I piRNA	3.37109	4.1997	0.242063	0.206546
WBGene00168051	Y105C5B.845	21ur-12409	Type I piRNA	0.898956	0.636318	0	0
WBGene00046275	C08F11.22	21ur-1241	Type I piRNA	6.51743	5.34507	0.484126	0.619638
WBGene00173892	Y73F8A.1084	21ur-12411	Type I piRNA	1.79791	0.509054	0	0
WBGene00169356	Y116A8C.319	21ur-12416	Type I piRNA	0.224739	0.254527	0	0
WBGene00172531	C09B9.68	21ur-12417	Type I piRNA	0.224739	0.381791	0	0
WBGene00171947	Y105C5A.1041	21ur-12418	Type I piRNA	0.224739	0.127264	0	0
WBGene00045668	C39H7.11	21ur-1242	Type I piRNA	33.0366	24.4346	0.484126	0.413092
WBGene00167099	Y105C5A.664	21ur-12423	Type I piRNA	3.37109	0.636318	0	0
WBGene00171544	Y105C5B.1134	21ur-12424	Type I piRNA	1.1237	0.509054	0	0.413092
WBGene00166648	Y73F8A.614	21ur-12425	Type I piRNA	7.86587	6.36318	0.484126	1.03273
WBGene00168330	Y73F8A.714	21ur-12426	Type I piRNA	0.224739	0.127264	0	0
WBGene00172906	M199.124	21ur-12427	Type I piRNA	0	0.254527	0	0
WBGene00169992	Y57G11C.810	21ur-12428	Type I piRNA	0.449478	0.636318	0	0
WBGene00174853	Y105C5B.1399	21ur-12429	Type I piRNA	31.913	20.8712	0	0.619638
WBGene00047288	C35D6.30	21ur-1243	Type I piRNA	1.34843	2.67254	0.242063	0
WBGene00174507	T06A10.101	21ur-12430	Type I piRNA	0.224739	0	0	0
WBGene00171607	Y105C5A.1016	21ur-12432	Type I piRNA	0.224739	0.254527	0	0
WBGene00167725	Y57G11C.671	21ur-12434	Type I piRNA	1.79791	1.78169	0	0
[truncated: 15,369 more rows]
